# Supplementary material for: (E)-1-(2-Phenyl­diazen-2-ium-1-yl)naph­thalen-2-olate
Source: Acta Crystallogr Sect E Struct Rep Online. 2013 Jul 27;69(Pt 8):o1335–6. doi: 10.1107/S1600536813020102 (PMC3793819; doi:10.1107/S1600536813020102)
Supplement: Supplementary file 1 [file e-69-o1335-sup1.cif]

##############################################################################
#                                                                            #
# This CIF contains the data in a paper accepted for publication in          #
# Acta Crystallographica Section E. It conforms to the requirements of       #
# Notes for Authors for Acta Crystallographica Section E, and has been       #
# peer reviewed under the auspices of the IUCr Commission on Journals.       #
#                                                                            #
# Full details of the Crystallographic Information File format               #
# are given in the paper "The Crystallographic Information File (CIF):       #
# a New Standard Archive File for Crystallography" by S. R. Hall, F. H.      #
# Allen and I. D. Brown [Acta Cryst. (1991), A47, 655-685].                  #
#                                                                            #
# The current version of the core CIF dictionary is obtainable from          #
# ftp://ftp.iucr.org/pub/cif_core.dic.                                       #
#                                                                            #
# Software is freely available for graphical display of the structure(s)     #
# in this CIF. For information consult the CIF software page                 #
# http://www.iucr.org/resources/cif/software.                                #
#                                                                            #
# This file may be used for bona fide research purposes within the           #
# scientific community so long as proper attribution is given to the journal # 
# article from which it was obtained.                                        #
#                                                                            #
##############################################################################
data_global
_journal_date_recd_electronic     2013-07-03
_journal_date_accepted     2013-07-20
_journal_name_full     'Acta Crystallographica, Section E'
_journal_year     2013
_journal_volume     69
_journal_issue      8
_journal_page_first     o1335
_journal_page_last     o1336
_journal_paper_category     QO
_journal_paper_doi     10.1107/S1600536813020102
_journal_coeditor_code     XU5718
_publ_contact_author_name     'Bougueria, Hassiba'
_publ_contact_author_address
;
Unit\'e de Recherche de Chimie de l'Environnement et Mol\'eculaire Structurale
(CHEMS), Facult\'e des sciences exactes, d\'epartement de chimie,
Universit\'e-Mentouri, 25000 Constantine, Algeria
;
_publ_contact_author_email     'bougueriahassiba@gmail.com'
_publ_contact_author_fax     '00 (213) 31 57 42 52'
_publ_contact_author_phone     '00 (213) 772 87 09 89'
_publ_section_title
;
(<i>E</i>)-1-(2-Phenyldiazen-2-ium-1-yl)naphthalen-2-olate
;
loop_
    _publ_author_name
    _publ_author_address
    'Bougueria, Hassiba'
;
Unit\'e de Recherche de Chimie de l'Environnement et Mol\'eculaire Structurale
 (CHEMS)
D\'epartement de Chimie,
Universit\'e Mentouri de Constantine 1
25000 Constantine
Algeria
;
    'Chetioui, Souheyla '
;
Unit\'e de Recherche de Chimie de l'Environnement et Mol\'eculaire Structurale
 (CHEMS)
D\'epartement de Chimie,
Universit\'e Mentouri de Constantine 1
25000 Constantine
Algeria
;
    'Boudraa, Issam '
;
Unit\'e de Recherche de Chimie de l'Environnement et Mol\'eculaire Structurale
 (CHEMS)
D\'epartement de Chimie,
Universit\'e Mentouri de Constantine 1
25000 Constantine
Algeria
;
    'Bouchoul, Abd el kader'
;
Unit\'e de Recherche de Chimie de l'Environnement et Mol\'eculaire Structurale
 (CHEMS)
D\'epartement de Chimie,
Universit\'e Mentouri de Constantine 1
25000 Constantine
Algeria
;
    'Bouaoud, Salah Eddine'
;
Unit\'e de Recherche de Chimie de l'Environnement et Mol\'eculaire Structurale
 (CHEMS)
D\'epartement de Chimie,
Universit\'e Mentouri de Constantine 1
25000 Constantine
Algeria
;
data_I
_chemical_name_systematic
;
(<i>E</i>)-1-(2-Phenyldiazen-2-ium-1-yl)naphthalen-2-olate
;
_chemical_name_common     ?
_chemical_formula_moiety     'C16 H12 N2 O1'
_chemical_formula_sum     'C16 H12 N2 O1'
_chemical_formula_iupac     'C16 H12 N2 O1'
_chemical_formula_weight     248.28
_symmetry_cell_setting     monoclinic
_symmetry_space_group_name_H-M     'P 21/c'
_symmetry_space_group_name_Hall     '-P 2ybc'
loop_
    _symmetry_equiv_pos_site_id
    _symmetry_equiv_pos_as_xyz
    1 x,y,z
    2 -x,1/2+y,1/2-z
    3 -x,-y,-z
    4 x,1/2-y,1/2+z
_cell_length_a     13.0800(12)
_cell_length_b     13.5170(13)
_cell_length_c     7.0080(4)
_cell_angle_alpha     90
_cell_angle_beta     94.140(6)
_cell_angle_gamma     90
_cell_volume     1235.80(18)
_cell_formula_units_Z     4
_cell_measurement_reflns_used     2200
_cell_measurement_theta_min     0.998
_cell_measurement_theta_max     25.35
_cell_measurement_temperature     150
_cell_special_details
;
;
_exptl_crystal_description     prism
_exptl_crystal_colour     red
_exptl_crystal_size_max     0.26
_exptl_crystal_size_mid     0.22
_exptl_crystal_size_min     0.17
_exptl_crystal_density_diffrn     1.334
_exptl_crystal_density_method     'Not Measured'
_exptl_crystal_F_000     520
_exptl_absorpt_coefficient_mu     0.085
_exptl_absorpt_correction_type     none
_diffrn_ambient_temperature     150(2)
_diffrn_radiation_type     'MoK\a'
_diffrn_radiation_wavelength     0.71073
_diffrn_radiation_source     'fine-focus sealed tube'
_diffrn_radiation_monochromator     graphite
_diffrn_measurement_device_type     'Nonius KappaCCD'
_diffrn_measurement_method     'CCD'
_diffrn_detector_area_resol_mean     9
_diffrn_reflns_number     4092
_diffrn_reflns_av_R_equivalents     0.0264
_diffrn_reflns_av_sigmaI/netI     0.0383
_diffrn_reflns_theta_min     2.17
_diffrn_reflns_theta_max     25.41
_diffrn_reflns_theta_full     25
_diffrn_measured_fraction_theta_max     0.993
_diffrn_measured_fraction_theta_full     0.993
_diffrn_reflns_limit_h_min     -15
_diffrn_reflns_limit_h_max     15
_diffrn_reflns_limit_k_min     -16
_diffrn_reflns_limit_k_max     16
_diffrn_reflns_limit_l_min     -7
_diffrn_reflns_limit_l_max     7
_refine_special_details
;
Refinement on F^2^ for ALL reflections except those flagged by the user for
potential systematic errors. Weighted R-factors wR and all goodnesses of fit
S are based on F^2^, conventional R-factors R are based on F, with F set to
zero for negative F^2^. The observed criterion of F^2^ > 2sigma(F^2^) is used
only for calculating -R-factor-obs etc. and is not relevant to the choice of
reflections for refinement. R-factors based on F^2^ are statistically about
twice as large as those based on F, and R-factors based on ALL data will be
even larger.
;
_reflns_number_total     2139
_reflns_number_gt     1546
_reflns_threshold_expression     I>2sigma(I)
_refine_ls_structure_factor_coef     Fsqd
_refine_ls_matrix_type     full
_refine_ls_R_factor_all     0.0760
_refine_ls_R_factor_gt     0.0537
_refine_ls_wR_factor_gt     0.1282
_refine_ls_wR_factor_ref     0.1435
_refine_ls_goodness_of_fit_ref     1.058
_refine_ls_restrained_S_all     1.058
_refine_ls_number_reflns     2139
_refine_ls_number_parameters     172
_refine_ls_number_restraints     0
_refine_ls_hydrogen_treatment     constr
_refine_ls_weighting_scheme     calc
_refine_ls_weighting_details
         'calc w=1/[\s^2^(Fo^2^)+(0.0756P)^2^+0.1130P] where P=(Fo^2^+2Fc^2^)/3'
_atom_sites_solution_hydrogens     geom
_atom_sites_solution_primary     direct
_atom_sites_solution_secondary     difmap
_refine_ls_shift/su_max     0.001
_refine_ls_shift/su_mean     0.000
_refine_diff_density_max     0.179
_refine_diff_density_min     -0.185
_refine_ls_extinction_method     none
loop_
    _atom_type_symbol
    _atom_type_description
    _atom_type_scat_dispersion_real
    _atom_type_scat_dispersion_imag
    _atom_type_scat_source
    C C 0.0033 0.0016 ' International Tables Vol C Tables 4.2.6.8 and 6.1.1.4'
    H H 0.0000 0.0000 ' International Tables Vol C Tables 4.2.6.8 and 6.1.1.4'
    N N 0.0061 0.0033 ' International Tables Vol C Tables 4.2.6.8 and 6.1.1.4'
    O O 0.0106 0.0060 ' International Tables Vol C Tables 4.2.6.8 and 6.1.1.4'
_computing_data_collection     'KappaCCD Server Software (Nonius, 1999)'
_computing_cell_refinement     'KappaCCD Server Software (Nonius, 1999)'
_computing_data_reduction     'DENZO and SCALEPACK (Otwinowski & Minor, 1997)'
_computing_structure_solution     'SHELXS86 (Sheldrick, 2008)'
_computing_structure_refinement     'SHELXL97 (Sheldrick, 2008)'
_computing_molecular_graphics     'ORTEP-3 for Windows (Farrugia, 2012)'
_computing_publication_material     'WinGX (Farrugia, 2012)'
loop_
    _atom_site_type_symbol
    _atom_site_label
    _atom_site_fract_x
    _atom_site_fract_y
    _atom_site_fract_z
    _atom_site_U_iso_or_equiv
    _atom_site_adp_type
    _atom_site_calc_flag
    _atom_site_refinement_flags
    _atom_site_occupancy
    _atom_site_symmetry_multiplicity
    _atom_site_disorder_assembly
    _atom_site_disorder_group
    N N1 0.20061(11) 0.46423(10) 0.4042(2) 0.0542(4) Uani d . 1 1 . .
    H H1 0.1287 0.4666 0.4047 0.065 Uiso d R 1 1 . .
    N N2 0.23990(12) 0.37596(10) 0.4036(2) 0.0524(4) Uani d . 1 1 . .
    O O1 0.02112(10) 0.39323(10) 0.3599(2) 0.0688(4) Uani d . 1 1 . .
    C C1 0.26520(14) 0.54729(12) 0.4226(2) 0.0510(4) Uani d . 1 1 . .
    C C2 0.36888(15) 0.54252(15) 0.3965(3) 0.0630(5) Uani d . 1 1 . .
    H H2 0.3987 0.4832 0.3627 0.076 Uiso calc R 1 1 . .
    C C3 0.42736(16) 0.62723(15) 0.4215(3) 0.0700(6) Uani d . 1 1 . .
    H H3 0.4972 0.6246 0.4052 0.084 Uiso calc R 1 1 . .
    C C4 0.38374(17) 0.71530(16) 0.4701(3) 0.0727(6) Uani d . 1 1 . .
    H H4 0.4240 0.7718 0.4868 0.087 Uiso calc R 1 1 . .
    C C5 0.28076(17) 0.71967(15) 0.4938(3) 0.0718(6) Uani d . 1 1 . .
    H H5 0.2511 0.7792 0.5267 0.086 Uiso calc R 1 1 . .
    C C6 0.22090(15) 0.63589(13) 0.4690(3) 0.0603(5) Uani d . 1 1 . .
    H H6 0.1509 0.6392 0.4836 0.072 Uiso calc R 1 1 . .
    C C7 0.17482(13) 0.29843(12) 0.3881(2) 0.0490(4) Uani d . 1 1 . .
    C C8 0.06510(15) 0.30859(14) 0.3645(3) 0.0563(5) Uani d . 1 1 . .
    C C9 0.00491(15) 0.22000(16) 0.3455(3) 0.0651(5) Uani d . 1 1 . .
    H H9 -0.0660 0.2249 0.3272 0.078 Uiso calc R 1 1 . .
    C C10 0.04871(16) 0.12996(15) 0.3537(3) 0.0634(5) Uani d . 1 1 . .
    H H10 0.0069 0.0744 0.3419 0.076 Uiso calc R 1 1 . .
    C C11 0.15749(15) 0.11656(13) 0.3798(2) 0.0543(5) Uani d . 1 1 . .
    C C12 0.22131(14) 0.20077(12) 0.3962(2) 0.0509(4) Uani d . 1 1 . .
    C C13 0.32739(15) 0.18637(15) 0.4207(3) 0.0635(5) Uani d . 1 1 . .
    H H13 0.3709 0.2408 0.4328 0.076 Uiso calc R 1 1 . .
    C C14 0.36788(17) 0.09244(15) 0.4270(3) 0.0728(6) Uani d . 1 1 . .
    H H14 0.4385 0.0840 0.4437 0.087 Uiso calc R 1 1 . .
    C C15 0.30467(18) 0.01006(16) 0.4088(3) 0.0723(6) Uani d . 1 1 . .
    H H15 0.3329 -0.0531 0.4119 0.087 Uiso calc R 1 1 . .
    C C16 0.20132(17) 0.02215(14) 0.3865(3) 0.0647(5) Uani d . 1 1 . .
    H H16 0.1591 -0.0332 0.3755 0.078 Uiso calc R 1 1 . .
loop_
    _atom_site_aniso_label
    _atom_site_aniso_U_11
    _atom_site_aniso_U_22
    _atom_site_aniso_U_33
    _atom_site_aniso_U_12
    _atom_site_aniso_U_13
    _atom_site_aniso_U_23
    N1 0.0545(9) 0.0442(9) 0.0639(10) 0.0000(7) 0.0040(7) 0.0008(6)
    N2 0.0613(9) 0.0424(9) 0.0534(9) 0.0008(7) 0.0040(6) -0.0001(6)
    O1 0.0601(8) 0.0556(9) 0.0902(10) 0.0066(7) 0.0019(7) -0.0011(7)
    C1 0.0580(10) 0.0412(10) 0.0534(10) -0.0017(8) 0.0010(8) 0.0031(7)
    C2 0.0625(12) 0.0510(12) 0.0760(13) 0.0055(9) 0.0072(9) -0.0013(9)
    C3 0.0567(11) 0.0630(14) 0.0899(15) -0.0042(10) 0.0027(10) 0.0022(10)
    C4 0.0723(14) 0.0514(12) 0.0939(16) -0.0106(11) 0.0019(11) -0.0008(10)
    C5 0.0777(14) 0.0455(11) 0.0925(16) 0.0029(10) 0.0086(11) -0.0029(10)
    C6 0.0580(11) 0.0488(11) 0.0743(13) 0.0035(9) 0.0071(9) 0.0036(9)
    C7 0.0558(10) 0.0446(10) 0.0466(10) -0.0025(8) 0.0039(7) -0.0027(7)
    C8 0.0641(12) 0.0525(11) 0.0523(11) -0.0002(9) 0.0044(8) -0.0025(8)
    C9 0.0586(11) 0.0626(13) 0.0739(13) -0.0071(10) 0.0031(9) -0.0106(9)
    C10 0.0699(13) 0.0528(12) 0.0679(12) -0.0153(10) 0.0065(9) -0.0085(9)
    C11 0.0702(12) 0.0464(11) 0.0467(10) -0.0040(9) 0.0061(8) -0.0048(7)
    C12 0.0628(11) 0.0451(10) 0.0450(10) -0.0017(8) 0.0059(7) -0.0012(7)
    C13 0.0623(12) 0.0501(12) 0.0780(13) -0.0001(9) 0.0039(10) 0.0015(9)
    C14 0.0701(13) 0.0554(13) 0.0928(16) 0.0097(11) 0.0050(11) 0.0043(11)
    C15 0.0933(16) 0.0450(12) 0.0788(14) 0.0100(11) 0.0081(11) 0.0016(9)
    C16 0.0843(14) 0.0447(11) 0.0654(12) -0.0052(10) 0.0079(10) -0.0032(8)
_geom_special_details
;
 All esds (except the esd in the dihedral angle between two l.s. planes)
 are estimated using the full covariance matrix.  The cell esds are taken
 into account individually in the estimation of esds in distances, angles
 and torsion angles; correlations between esds in cell parameters are only
 used when they are defined by crystal symmetry.  An approximate (isotropic)
 treatment of cell esds is used for estimating esds involving l.s. planes.
;
loop_
    _geom_bond_atom_site_label_1
    _geom_bond_atom_site_label_2
    _geom_bond_site_symmetry_2
    _geom_bond_distance
    _geom_bond_publ_flag
    N1 N2 . 1.2993(19) ?
    N1 C1 . 1.405(2) ?
    N1 H1 . 0.9418 ?
    N2 C7 . 1.350(2) ?
    O1 C8 . 1.280(2) ?
    C1 C6 . 1.380(2) ?
    C1 C2 . 1.383(3) ?
    C2 C3 . 1.381(3) ?
    C2 H2 . 0.9300 ?
    C3 C4 . 1.374(3) ?
    C3 H3 . 0.9300 ?
    C4 C5 . 1.370(3) ?
    C4 H4 . 0.9300 ?
    C5 C6 . 1.381(3) ?
    C5 H5 . 0.9300 ?
    C6 H6 . 0.9300 ?
    C7 C8 . 1.439(3) ?
    C7 C12 . 1.453(2) ?
    C8 C9 . 1.434(3) ?
    C9 C10 . 1.345(3) ?
    C9 H9 . 0.9300 ?
    C10 C11 . 1.433(3) ?
    C10 H10 . 0.9300 ?
    C11 C16 . 1.398(3) ?
    C11 C12 . 1.411(2) ?
    C12 C13 . 1.399(3) ?
    C13 C14 . 1.375(3) ?
    C13 H13 . 0.9300 ?
    C14 C15 . 1.387(3) ?
    C14 H14 . 0.9300 ?
    C15 C16 . 1.359(3) ?
    C15 H15 . 0.9300 ?
    C16 H16 . 0.9300 ?
loop_
    _geom_angle_atom_site_label_1
    _geom_angle_atom_site_label_2
    _geom_angle_atom_site_label_3
    _geom_angle_site_symmetry_1
    _geom_angle_site_symmetry_3
    _geom_angle
    _geom_angle_publ_flag
    N2 N1 C1 . . 119.91(15) ?
    N2 N1 H1 . . 115.2 ?
    C1 N1 H1 . . 124.6 ?
    N1 N2 C7 . . 117.78(15) ?
    C6 C1 C2 . . 120.28(17) ?
    C6 C1 N1 . . 117.08(16) ?
    C2 C1 N1 . . 122.64(16) ?
    C3 C2 C1 . . 118.96(18) ?
    C3 C2 H2 . . 120.5 ?
    C1 C2 H2 . . 120.5 ?
    C4 C3 C2 . . 120.9(2) ?
    C4 C3 H3 . . 119.5 ?
    C2 C3 H3 . . 119.5 ?
    C5 C4 C3 . . 119.80(19) ?
    C5 C4 H4 . . 120.1 ?
    C3 C4 H4 . . 120.1 ?
    C4 C5 C6 . . 120.19(19) ?
    C4 C5 H5 . . 119.9 ?
    C6 C5 H5 . . 119.9 ?
    C1 C6 C5 . . 119.85(18) ?
    C1 C6 H6 . . 120.1 ?
    C5 C6 H6 . . 120.1 ?
    N2 C7 C8 . . 123.58(16) ?
    N2 C7 C12 . . 116.27(16) ?
    C8 C7 C12 . . 120.16(16) ?
    O1 C8 C9 . . 120.09(18) ?
    O1 C8 C7 . . 122.06(16) ?
    C9 C8 C7 . . 117.85(17) ?
    C10 C9 C8 . . 121.51(18) ?
    C10 C9 H9 . . 119.2 ?
    C8 C9 H9 . . 119.2 ?
    C9 C10 C11 . . 122.41(18) ?
    C9 C10 H10 . . 118.8 ?
    C11 C10 H10 . . 118.8 ?
    C16 C11 C12 . . 119.65(18) ?
    C16 C11 C10 . . 121.37(17) ?
    C12 C11 C10 . . 118.98(16) ?
    C13 C12 C11 . . 118.24(16) ?
    C13 C12 C7 . . 122.67(16) ?
    C11 C12 C7 . . 119.09(17) ?
    C14 C13 C12 . . 120.57(18) ?
    C14 C13 H13 . . 119.7 ?
    C12 C13 H13 . . 119.7 ?
    C13 C14 C15 . . 120.8(2) ?
    C13 C14 H14 . . 119.6 ?
    C15 C14 H14 . . 119.6 ?
    C16 C15 C14 . . 119.7(2) ?
    C16 C15 H15 . . 120.2 ?
    C14 C15 H15 . . 120.2 ?
    C15 C16 C11 . . 121.02(19) ?
    C15 C16 H16 . . 119.5 ?
    C11 C16 H16 . . 119.5 ?
loop_
    _geom_torsion_atom_site_label_1
    _geom_torsion_atom_site_label_2
    _geom_torsion_atom_site_label_3
    _geom_torsion_atom_site_label_4
    _geom_torsion_site_symmetry_1
    _geom_torsion_site_symmetry_2
    _geom_torsion_site_symmetry_3
    _geom_torsion_site_symmetry_4
    _geom_torsion
    _geom_torsion_publ_flag
    C1 N1 N2 C7 . . . . 179.15(14) ?
    N2 N1 C1 C6 . . . . -164.58(16) ?
    N2 N1 C1 C2 . . . . 15.3(2) ?
    C6 C1 C2 C3 . . . . 1.3(3) ?
    N1 C1 C2 C3 . . . . -178.58(17) ?
    C1 C2 C3 C4 . . . . -0.5(3) ?
    C2 C3 C4 C5 . . . . -0.2(3) ?
    C3 C4 C5 C6 . . . . 0.0(3) ?
    C2 C1 C6 C5 . . . . -1.5(3) ?
    N1 C1 C6 C5 . . . . 178.41(17) ?
    C4 C5 C6 C1 . . . . 0.8(3) ?
    N1 N2 C7 C8 . . . . 2.6(2) ?
    N1 N2 C7 C12 . . . . -177.42(13) ?
    N2 C7 C8 O1 . . . . -1.2(3) ?
    C12 C7 C8 O1 . . . . 178.80(15) ?
    N2 C7 C8 C9 . . . . 178.63(15) ?
    C12 C7 C8 C9 . . . . -1.3(2) ?
    O1 C8 C9 C10 . . . . -178.64(17) ?
    C7 C8 C9 C10 . . . . 1.5(3) ?
    C8 C9 C10 C11 . . . . -0.6(3) ?
    C9 C10 C11 C16 . . . . -179.56(17) ?
    C9 C10 C11 C12 . . . . -0.5(3) ?
    C16 C11 C12 C13 . . . . -0.6(2) ?
    C10 C11 C12 C13 . . . . -179.67(16) ?
    C16 C11 C12 C7 . . . . 179.69(14) ?
    C10 C11 C12 C7 . . . . 0.6(2) ?
    N2 C7 C12 C13 . . . . 0.7(2) ?
    C8 C7 C12 C13 . . . . -179.37(16) ?
    N2 C7 C12 C11 . . . . -179.68(14) ?
    C8 C7 C12 C11 . . . . 0.3(2) ?
    C11 C12 C13 C14 . . . . 0.5(3) ?
    C7 C12 C13 C14 . . . . -179.82(17) ?
    C12 C13 C14 C15 . . . . 0.1(3) ?
    C13 C14 C15 C16 . . . . -0.7(3) ?
    C14 C15 C16 C11 . . . . 0.6(3) ?
    C12 C11 C16 C15 . . . . 0.1(3) ?
    C10 C11 C16 C15 . . . . 179.11(18) ?
loop_
    _geom_hbond_atom_site_label_D
    _geom_hbond_atom_site_label_H
    _geom_hbond_atom_site_label_A
    _geom_hbond_site_symmetry_A
    _geom_hbond_distance_DH
    _geom_hbond_distance_HA
    _geom_hbond_distance_DA
    _geom_hbond_angle_DHA
    _geom_hbond_publ_flag
    N1 H1 O1 . 0.94 1.73 2.5346(19) 141 y
