# Supplementary material for: (E)-1-(2-Phenyl­diazen-2-ium-1-yl)naph­thalen-2-olate
Source: Acta Crystallogr Sect E Struct Rep Online. 2013 Jul 27;69(Pt 8):o1335–6. doi: 10.1107/S1600536813020102 (PMC3793819; doi:10.1107/S1600536813020102)
Supplement: Supplementary file 2 [file e-69-o1335-Isup2.hkl]

#
# h,k,l, Fc-squared, Fo-squared, sigma(Fo-squared) and status flag
#
data_I
_shelx_title ' import01 in P 21/a          New: P21/c'
_shelx_refln_list_code          4
_shelx_F_calc_maximum       67.75
_exptl_crystal_F_000       520.00
_reflns_d_resolution_high  0.8281
 
loop_
 _symmetry_equiv_pos_as_xyz
 'x, y, z'
 '-x, y+1/2, -z+1/2'
 '-x, -y, -z'
 'x, -y-1/2, z-1/2'
 
_cell_length_a    13.0800
_cell_length_b    13.5173
_cell_length_c     7.0077
_cell_angle_alpha  90.000
_cell_angle_beta   94.138
_cell_angle_gamma  90.000
 
_shelx_F_squared_multiplier     1.000
 
loop_
 _refln_index_h
 _refln_index_k
 _refln_index_l
 _refln_F_squared_calc
 _refln_F_squared_meas
 _refln_F_squared_sigma
 _refln_observed_status
   3   0   0     2477.99     2208.92     50.01 o
   4   0   0     2020.90     1818.06     42.40 o
   6   0   0       97.76       94.54      3.25 o
   7   0   0      196.21      229.06      6.19 o
   8   0   0        1.17        0.51      1.12 o
   9   0   0        1.52        2.84      1.52 o
  10   0   0        1.07        0.41      1.52 o
  11   0   0        4.98        4.67      1.52 o
  12   0   0        5.32        3.45      1.42 o
  13   0   0        9.17        7.41      1.52 o
  14   0   0       24.20       11.26      2.23 o
  15   0   0        1.39        3.45      2.23 o
   1   1   0     2273.79     1863.15    105.50 o
   3   1   0       21.08       19.61      0.78 o
   4   1   0      288.12      261.10      5.09 o
   5   1   0        3.11        4.59      0.65 o
   6   1   0     1263.70     1304.63     22.56 o
   7   1   0     1296.13     1412.81     23.70 o
   8   1   0       26.25       24.91      1.43 o
   9   1   0       53.56       53.68      1.93 o
  10   1   0       44.12       44.22      1.83 o
  11   1   0       23.78       16.18      1.57 o
  12   1   0        9.34        4.46      1.29 o
  13   1   0       36.66       34.98      2.59 o
  14   1   0        5.07        2.88      1.25 o
  15   1   0        1.61        3.04      1.58 o
   1   2   0      593.51      543.13     13.29 o
   2   2   0     1520.82     1264.02     24.58 o
   3   2   0      384.68      297.92      5.66 o
   4   2   0       40.99       39.39      1.18 o
   5   2   0        7.61        7.52      1.22 o
   6   2   0       35.64       40.44      2.08 o
   7   2   0       41.01       37.05      3.45 o
   8   2   0        1.47        1.88      0.79 o
   9   2   0        0.98        1.46      1.01 o
  10   2   0        2.72        2.84      0.86 o
  11   2   0       10.90        9.38      1.62 o
  12   2   0       64.92       56.13      2.79 o
  13   2   0       47.81       37.70      2.15 o
  14   2   0        0.02       -1.12      1.12 o
  15   2   0        0.07        1.87      1.43 o
   1   3   0      819.86      718.91     12.64 o
   2   3   0       80.04       72.65      4.36 o
   3   3   0       73.27       75.80      2.14 o
   4   3   0       89.18       82.90      4.11 o
   5   3   0       25.99       31.43      1.14 o
   6   3   0      284.12      260.75      5.06 o
   7   3   0       29.71       35.83      1.40 o
   8   3   0      162.34      153.81      4.46 o
   9   3   0       93.70       86.49      2.44 o
  10   3   0        1.18        0.35      1.10 o
  11   3   0       84.78       83.50      2.79 o
  12   3   0        0.45       -0.60      1.17 o
  13   3   0        0.00        1.89      1.34 o
  14   3   0        4.01        3.05      1.24 o
  15   3   0        0.23        0.50      1.58 o
   0   4   0       37.41       43.53      1.97 o
   1   4   0      552.24      528.51     10.91 o
   2   4   0     2067.83     1997.10     47.14 o
   3   4   0      104.97      120.92      3.15 o
   4   4   0      138.24      127.18      3.33 o
   5   4   0      169.16      153.76      7.56 o
   6   4   0      108.69       90.81      2.70 o
   7   4   0        4.41        4.44      0.92 o
   8   4   0       37.22       34.88      1.68 o
   9   4   0       38.57       39.48      1.88 o
  10   4   0      334.62      370.86      8.35 o
  11   4   0      154.42      172.52      4.83 o
  12   4   0       25.81       21.01      4.51 o
  13   4   0        0.91       -1.08      1.24 o
  14   4   0        0.37       -0.42      1.26 o
  15   4   0       34.55       42.70      3.25 o
   1   5   0      233.87      251.30      5.05 o
   2   5   0      276.56      262.37      5.23 o
   3   5   0       36.74       33.02      1.34 o
   4   5   0     2000.52     2138.53     35.40 o
   5   5   0       40.38       34.87      2.13 o
   6   5   0       32.72       42.88      1.80 o
   7   5   0      104.88      112.41      3.36 o
   8   5   0      219.10      220.36      5.76 o
   9   5   0      395.07      447.61     11.09 o
  10   5   0      122.19      125.95      3.65 o
  11   5   0       46.17       40.86      2.08 o
  12   5   0        1.50        0.27      2.13 o
  13   5   0        7.93        9.78      1.53 o
  14   5   0        1.83        2.21      1.42 o
   0   6   0       20.73       18.17      1.40 o
   1   6   0        0.02        0.96      0.72 o
   2   6   0      826.77      909.36     15.88 o
   3   6   0      352.23      343.95      7.81 o
   4   6   0        1.19        1.15      1.27 o
   5   6   0      107.33      106.99      2.66 o
   6   6   0        5.79        4.02      0.87 o
   7   6   0      114.51      111.62      3.38 o
   8   6   0      389.74      413.65      9.74 o
   9   6   0       20.74       22.27      2.19 o
  10   6   0        9.75        7.31      4.92 o
  11   6   0       76.68       87.09      6.54 o
  12   6   0        0.00        0.71      1.36 o
  13   6   0        0.01        1.21      1.29 o
  14   6   0        0.36        2.20      1.88 o
   1   7   0      101.52      102.80      3.45 o
   2   7   0      114.70      136.30      3.08 o
   3   7   0      138.40      147.30      4.04 o
   4   7   0      271.07      270.88      6.49 o
   5   7   0        1.59        0.65      0.88 o
   6   7   0        2.71        1.13      0.90 o
   7   7   0      187.53      211.28      4.92 o
   8   7   0      241.95      261.45     11.26 o
   9   7   0      720.96      835.71     18.80 o
  10   7   0       33.71       31.20      2.84 o
  11   7   0        2.29       -0.70      2.38 o
  12   7   0        8.00        6.36      1.72 o
  13   7   0        7.96       13.12      2.38 o
  14   7   0       23.72       30.28      3.00 o
   0   8   0      258.14      259.50     18.82 o
   1   8   0       56.26       55.57      1.76 o
   2   8   0       34.95       40.54      1.58 o
   3   8   0       18.61       29.94      3.55 o
   4   8   0      210.17      211.88      5.49 o
   5   8   0       83.52       86.76      2.50 o
   6   8   0       14.89       17.50      3.09 o
   7   8   0      101.34       99.59      3.09 o
   8   8   0        3.88        5.80      4.26 o
   9   8   0       19.65       15.73      2.49 o
  10   8   0        0.38       -0.87      1.30 o
  11   8   0       36.80       34.17      2.23 o
  12   8   0        1.15        2.80      1.65 o
  13   8   0        1.90        2.75      1.50 o
   1   9   0       86.09       85.96      2.55 o
   2   9   0       94.45       82.01      2.29 o
   3   9   0       89.75      101.24      4.97 o
   4   9   0       14.93       11.31      1.41 o
   5   9   0        4.02        6.69      1.53 o
   6   9   0        9.42        3.96      1.21 o
   7   9   0        0.08        0.99      1.05 o
   8   9   0       10.24       13.56      1.50 o
   9   9   0        9.71        7.12      1.78 o
  10   9   0        0.00        1.10      1.52 o
  11   9   0       26.97       24.86      2.49 o
  12   9   0        0.80        3.04      1.65 o
  13   9   0        0.08        0.65      1.39 o
   0  10   0      487.40      532.71     14.71 o
   1  10   0       75.99       72.68      3.80 o
   2  10   0       17.36       12.40      1.31 o
   3  10   0       56.92       56.81      2.15 o
   4  10   0        2.01        0.07      1.33 o
   5  10   0        8.06        7.11      1.56 o
   6  10   0       84.62       75.03      3.00 o
   7  10   0        3.28        4.46      1.83 o
   8  10   0       19.45       15.90      1.66 o
   9  10   0        1.63       -0.77      1.50 o
  10  10   0        2.51        1.41      2.64 o
  11  10   0        1.15        2.66      1.36 o
  12  10   0        4.66        4.46      1.72 o
   1  11   0      551.08      610.44     12.26 o
   2  11   0      381.65      421.23      9.02 o
   3  11   0       87.63       89.79      2.87 o
   4  11   0       24.41       17.14      1.63 o
   5  11   0       11.79       10.76      1.95 o
   6  11   0      126.14      110.50      3.89 o
   7  11   0      108.89      104.08      4.01 o
   8  11   0        1.50        2.60      1.54 o
   9  11   0        0.40        0.42      1.41 o
  10  11   0        6.22        4.02      1.65 o
  11  11   0        0.02       -1.18      1.18 o
   0  12   0     1323.26     1513.29     38.89 o
   1  12   0       49.87       51.13      3.50 o
   2  12   0      126.75      133.96      3.97 o
   3  12   0       48.85       46.54      6.85 o
   4  12   0       70.42       60.84      3.08 o
   5  12   0      219.12      197.39      6.82 o
   6  12   0       25.16       16.60      2.74 o
   7  12   0        6.39        2.70      1.38 o
   8  12   0        2.43        2.95      1.72 o
   9  12   0        4.06       -0.31      1.98 o
  10  12   0        1.51        1.20      1.68 o
   1  13   0      156.04      177.98      5.16 o
   2  13   0      129.05      136.99      4.12 o
   3  13   0        0.05       -1.61      1.75 o
   4  13   0        1.16        1.25      1.31 o
   5  13   0        1.42       -0.36      1.63 o
   6  13   0        1.63        3.30      1.43 o
   7  13   0        4.76        2.17      1.66 o
   8  13   0        0.23        0.56      1.22 o
   9  13   0        2.80        3.65      1.51 o
   0  14   0        5.03        4.79      2.54 o
   1  14   0        5.90        4.13      3.30 o
   2  14   0        0.27        1.41      1.57 o
   3  14   0        1.87        4.17      1.60 o
   4  14   0        7.86        4.80      2.23 o
   5  14   0        1.50        3.82      1.61 o
   6  14   0       12.84       12.90      2.28 o
   7  14   0        8.14        8.05      2.69 o
   8  14   0        1.35       -1.50      1.50 o
   1  15   0        4.28        4.82      1.67 o
   2  15   0       11.44       13.31      1.78 o
   3  15   0        1.62        1.12      2.19 o
   4  15   0        3.52        7.02      2.00 o
   5  15   0        0.71        2.04      1.91 o
   6  15   0        0.21        1.42      1.65 o
   0  16   0        1.65        4.88      2.07 o
   1  16   0        3.24        4.66      1.49 o
   2  16   0        0.10        1.38      1.75 o
   3  16   0        2.51        4.16      3.04 o
 -15   1   1        0.06       -0.28      1.31 o
 -14   1   1        0.56       -0.97      1.42 o
 -13   1   1       26.01       16.16      1.60 o
 -12   1   1       23.87       20.82      1.53 o
 -11   1   1        4.08        1.36      0.82 o
 -10   1   1        1.10        0.89      0.84 o
  -9   1   1       14.71       16.63      1.88 o
  -8   1   1      114.55      116.96      2.94 o
  -7   1   1       68.54       68.49      2.14 o
  -6   1   1     1401.27     1451.66     25.56 o
  -5   1   1       28.91       25.65      1.04 o
  -4   1   1     1473.58     1328.15     23.13 o
  -3   1   1      224.24      169.94      3.47 o
  -2   1   1       25.12       19.43      0.72 o
  -1   1   1       37.34       18.87      1.32 o
   1   1   1       52.52       50.97      1.61 o
   2   1   1      208.34      187.89      3.65 o
   3   1   1      177.78      143.60      2.94 o
   4   1   1      424.02      418.60      8.14 o
   5   1   1     1950.03     1890.34     31.63 o
   6   1   1      204.70      204.81      4.30 o
   7   1   1      125.83      138.99      3.26 o
   8   1   1      162.10      171.79      3.86 o
   9   1   1       40.46       31.53      3.50 o
  10   1   1        0.76        0.79      1.05 o
  11   1   1       20.66       17.39      1.40 o
  12   1   1       30.84       27.36      2.84 o
  13   1   1        3.52        3.62      1.18 o
  14   1   1        1.25        4.40      1.25 o
  15   1   1        0.77        2.71      1.62 o
 -15   2   1        1.94        0.03      1.31 o
 -14   2   1        8.11        8.63      1.33 o
 -13   2   1       47.60       46.86      3.30 o
 -12   2   1       13.57        9.79      1.29 o
 -11   2   1        9.17        7.71      1.33 o
 -10   2   1       10.38       11.16      1.67 o
  -9   2   1        7.75        6.21      1.07 o
  -8   2   1        5.97        3.52      1.17 o
  -7   2   1       27.87       28.46      1.52 o
  -6   2   1        8.00        9.84      1.27 o
  -5   2   1      191.10      184.92      3.55 o
  -4   2   1      910.38      845.85     14.80 o
  -3   2   1      370.79      308.93      5.99 o
  -2   2   1     2562.44     2277.14     42.65 o
  -1   2   1     1309.49     1190.05     20.19 o
   0   2   1     1034.84      909.34     15.24 o
   2   2   1     1824.60     1515.48     29.20 o
   3   2   1      141.32      144.20      3.05 o
   4   2   1      111.42       92.30      2.49 o
   5   2   1      134.99      136.68      2.97 o
   6   2   1        0.06       -0.46      0.72 o
   7   2   1       22.81       27.11      2.03 o
   8   2   1        1.13        0.69      0.89 o
   9   2   1        2.25        3.85      1.00 o
  10   2   1        9.04       10.01      1.29 o
  11   2   1        0.00        2.07      1.17 o
  12   2   1        0.00        1.78      1.15 o
  13   2   1       36.59       38.82      2.36 o
  14   2   1        5.84        4.46      1.29 o
  15   2   1        4.23        3.52      4.11 o
 -15   3   1        8.09        7.77      2.69 o
 -14   3   1        0.69        3.29      1.93 o
 -13   3   1        0.56       -1.07      1.07 o
 -12   3   1        2.01        0.34      1.25 o
 -11   3   1        0.01       -1.17      1.17 o
 -10   3   1       16.82       18.17      1.51 o
  -9   3   1        8.52        8.58      1.14 o
  -8   3   1       75.97       75.28      2.15 o
  -7   3   1       18.66       20.61      1.22 o
  -6   3   1      102.44       93.18      2.31 o
  -5   3   1       76.01       83.28      2.00 o
  -4   3   1      241.98      220.40      5.18 o
  -3   3   1      132.01      124.76      3.17 o
  -2   3   1      288.24      279.12      5.97 o
  -1   3   1       30.51       25.34      0.82 o
   0   3   1      830.71      814.47     14.13 o
   1   3   1        0.96        4.44      2.33 o
   2   3   1        3.36        2.84      0.61 o
   3   3   1      129.15      120.52      3.91 o
   4   3   1      105.67       95.05      2.71 o
   5   3   1      198.40      177.65      3.79 o
   6   3   1      253.69      262.90      6.49 o
   7   3   1       62.65       61.48      1.97 o
   8   3   1       10.64       10.49      1.04 o
   9   3   1       68.80       71.35      2.29 o
  10   3   1        7.87        8.54      1.07 o
  11   3   1       13.61       17.42      1.47 o
  12   3   1        0.66       -1.08      1.08 o
  13   3   1       15.97       13.45      1.75 o
  14   3   1        4.20        3.77      1.36 o
  15   3   1        9.97        8.22      1.93 o
 -15   4   1       10.67       19.02      3.65 o
 -14   4   1        0.00        6.15      1.93 o
 -13   4   1        1.87        4.54      1.19 o
 -12   4   1       15.52       11.78      1.36 o
 -11   4   1        6.89        4.39      1.98 o
 -10   4   1      505.34      584.07     11.98 o
  -9   4   1      105.74      104.84      4.62 o
  -8   4   1        5.10        4.07      0.90 o
  -7   4   1       66.15       63.05      1.82 o
  -6   4   1      114.89      120.83      3.56 o
  -5   4   1      214.38      214.03      5.67 o
  -4   4   1      285.42      295.09      7.02 o
  -3   4   1       76.31       74.02      2.10 o
  -2   4   1        0.05        0.20      0.50 o
  -1   4   1      286.93      269.73      6.19 o
   0   4   1        0.21       -0.57      0.57 o
   1   4   1        0.28        0.27      0.73 o
   2   4   1      117.43      122.40      3.08 o
   3   4   1      549.59      564.25     10.32 o
   4   4   1      402.36      383.79      8.48 o
   5   4   1       33.63       38.57      1.63 o
   6   4   1       10.57        6.77      1.07 o
   7   4   1        0.00        0.90      0.85 o
   8   4   1       60.55       65.08      2.22 o
   9   4   1      324.20      356.75      7.53 o
  10   4   1       79.16       83.37      2.69 o
  11   4   1      187.58      208.78      5.70 o
  12   4   1        7.19        5.99      1.29 o
  13   4   1        0.33       -1.56      4.21 o
  14   4   1        0.02        1.34      1.42 o
 -14   5   1        3.42        3.94      1.72 o
 -13   5   1        4.81        7.93      2.59 o
 -12   5   1        3.73        3.16      1.11 o
 -11   5   1      296.46      334.00     14.00 o
 -10   5   1      142.87      153.06      4.84 o
  -9   5   1      662.37      754.32     26.93 o
  -8   5   1       17.02       22.20      2.18 o
  -7   5   1       11.23       10.36      1.17 o
  -6   5   1        3.98        2.50      0.83 o
  -5   5   1      133.99      148.32      3.18 o
  -4   5   1     1620.21     1702.77     28.28 o
  -3   5   1     1160.65     1210.34     24.88 o
  -2   5   1       39.85       39.65      1.25 o
  -1   5   1        0.43        2.06      1.22 o
   0   5   1       61.07       72.86      4.01 o
   1   5   1       92.98       97.49      2.60 o
   2   5   1      469.02      489.00     14.46 o
   3   5   1      216.46      229.27      5.65 o
   4   5   1     1937.89     2107.63     35.00 o
   5   5   1      363.49      395.35      8.75 o
   6   5   1        0.35       -1.03      1.03 o
   7   5   1       24.68       25.25      2.08 o
   8   5   1       13.07       15.19      1.65 o
   9   5   1      858.41      995.86     25.21 o
  10   5   1      440.89      508.28     15.47 o
  11   5   1       15.72       15.17      1.46 o
  12   5   1       29.46       37.13      2.19 o
  13   5   1       15.05       15.30      1.88 o
  14   5   1        8.25       10.32      4.92 o
 -14   6   1        4.30        7.59      2.64 o
 -13   6   1       36.10       45.75      3.10 o
 -12   6   1        5.75        9.78      4.26 o
 -11   6   1       74.73       77.04      3.43 o
 -10   6   1       16.00       12.89      2.23 o
  -9   6   1      636.85      753.15     42.25 o
  -8   6   1      401.33      445.24     10.25 o
  -7   6   1      209.36      202.60      5.18 o
  -6   6   1        0.88        0.59      1.27 o
  -5   6   1      179.76      194.92      4.31 o
  -4   6   1     2573.21     2913.77     77.25 o
  -3   6   1       13.30       13.39      1.10 o
  -2   6   1     2144.29     2316.49     44.60 o
  -1   6   1      156.47      148.92      3.41 o
   0   6   1       84.82       87.28      5.99 o
   1   6   1      421.78      423.55      8.14 o
   2   6   1      942.04     1008.95     17.56 o
   3   6   1     3072.46     3447.65     65.29 o
   4   6   1       20.29       18.47      1.22 o
   5   6   1        0.85        1.13      0.78 o
   6   6   1        7.33        7.53      1.47 o
   7   6   1      347.80      381.96      8.99 o
   8   6   1      341.99      376.60     13.29 o
   9   6   1        1.70        0.91      1.52 o
  10   6   1       17.61       18.02      2.94 o
  11   6   1       13.18       11.78      1.70 o
  12   6   1        0.73        1.53      1.50 o
  13   6   1        0.45        1.69      1.56 o
  14   6   1        5.65        2.79      1.78 o
 -14   7   1        3.44        2.08      1.60 o
 -13   7   1        2.10        4.35      3.20 o
 -12   7   1       11.33       10.46      2.49 o
 -11   7   1       35.37       34.55      2.25 o
 -10   7   1       73.44       85.78      3.36 o
  -9   7   1      358.59      385.50      9.77 o
  -8   7   1      200.16      223.02      5.78 o
  -7   7   1        1.37        1.71      0.83 o
  -6   7   1       16.90       18.30      3.25 o
  -5   7   1      136.35      146.46      3.31 o
  -4   7   1      355.92      416.13     14.25 o
  -3   7   1        0.79        0.51      1.62 o
  -2   7   1      238.60      260.63      5.38 o
  -1   7   1        5.32        5.47      1.57 o
   0   7   1       21.86       16.32      1.27 o
   1   7   1       74.04       82.19      2.94 o
   2   7   1       38.12       41.50      1.61 o
   3   7   1      196.48      213.22      5.27 o
   4   7   1        6.29        8.20      1.05 o
   5   7   1      275.65      320.04      7.76 o
   6   7   1       24.87       23.83      2.64 o
   7   7   1      215.43      212.72      5.02 o
   8   7   1        1.30        1.81      2.49 o
   9   7   1      506.68      591.37     20.85 o
  10   7   1       37.75       34.06      2.79 o
  11   7   1       27.78       33.94      2.59 o
  12   7   1       13.21       11.52      1.90 o
  13   7   1        5.65        2.54      2.54 o
 -13   8   1        0.51       -1.25      1.61 o
 -12   8   1        0.47        3.15      1.36 o
 -11   8   1       13.93       13.14      1.66 o
 -10   8   1        1.19       -0.94      1.22 o
  -9   8   1        4.49        3.07      1.21 o
  -8   8   1        2.80        0.91      1.01 o
  -7   8   1       43.83       37.82      1.87 o
  -6   8   1        1.39        1.07      0.80 o
  -5   8   1       13.28       11.26      2.33 o
  -4   8   1       53.49       52.08      2.36 o
  -3   8   1        5.05        4.62      0.93 o
  -2   8   1       71.64       74.05      2.25 o
  -1   8   1        5.80        3.86      0.79 o
   0   8   1        9.23        7.32      1.01 o
   1   8   1       35.26       34.72      3.09 o
   2   8   1       57.79       60.85      2.14 o
   3   8   1       47.59       52.00      2.33 o
   4   8   1        3.97        5.48      1.14 o
   5   8   1      100.67      107.56      5.12 o
   6   8   1        0.77        2.01      0.94 o
   7   8   1       24.21       27.03      1.76 o
   8   8   1       13.08       12.92      1.37 o
   9   8   1       22.99       18.50      2.54 o
  10   8   1       38.68       44.18      2.35 o
  11   8   1        7.57        6.88      2.23 o
  12   8   1        2.35        2.10      2.79 o
  13   8   1       27.42       25.93      4.31 o
 -13   9   1       14.76       17.66      2.26 o
 -12   9   1        0.01        0.25      2.08 o
 -11   9   1        3.61        4.06      1.65 o
 -10   9   1       18.85       22.66      5.12 o
  -9   9   1        0.74       -0.95      1.12 o
  -8   9   1        0.12       -0.56      0.92 o
  -7   9   1        7.27        5.67      2.89 o
  -6   9   1       13.77       11.60      1.83 o
  -5   9   1       14.02       15.21      1.83 o
  -4   9   1       11.11       10.04      1.50 o
  -3   9   1        5.75        6.21      1.00 o
  -2   9   1       39.75       42.97      1.72 o
  -1   9   1        6.16        6.38      1.11 o
   0   9   1        2.94        3.37      1.32 o
   1   9   1      143.11      137.65      3.48 o
   2   9   1        7.33        6.04      1.22 o
   3   9   1       34.42       39.19      3.45 o
   4   9   1       11.76       11.29      1.51 o
   5   9   1       30.06       30.65      1.69 o
   6   9   1        8.07        3.58      1.11 o
   7   9   1       12.39       16.23      1.59 o
   8   9   1        0.69        0.02      1.29 o
   9   9   1       12.20       16.40      4.11 o
  10   9   1       25.97       28.39      3.35 o
  11   9   1        3.16        3.47      1.29 o
  12   9   1        6.60        7.67      2.84 o
 -12  10   1        1.63        3.77      1.76 o
 -11  10   1        1.54        2.73      1.76 o
 -10  10   1       13.51       14.86      1.75 o
  -9  10   1       36.90       32.75      2.15 o
  -8  10   1       10.43        5.07      1.14 o
  -7  10   1        4.26        3.06      1.29 o
  -6  10   1        0.05        1.57      0.97 o
  -5  10   1       12.04        8.78      1.62 o
  -4  10   1        3.52       -0.46      1.15 o
  -3  10   1       50.79       50.06      2.43 o
  -2  10   1       22.30       18.56      1.78 o
  -1  10   1      207.86      218.21      5.50 o
   0  10   1       92.79       90.63      2.84 o
   1  10   1       19.62       20.31      1.37 o
   2  10   1       69.88       59.81      3.14 o
   3  10   1       23.80       20.15      1.75 o
   4  10   1        4.31        8.37      1.33 o
   5  10   1        1.19       -0.17      1.98 o
   6  10   1        1.18       -1.05      1.05 o
   7  10   1        2.30        1.18      1.62 o
   8  10   1       88.32       76.35      3.22 o
   9  10   1        0.81        1.60      1.62 o
  10  10   1        7.04        9.96      1.69 o
  11  10   1        0.82        1.81      1.26 o
  12  10   1        0.06       -0.31      1.36 o
 -11  11   1        0.28        0.11      1.52 o
 -10  11   1        2.00        2.03      1.36 o
  -9  11   1        6.35        3.69      1.31 o
  -8  11   1       70.03       58.39      2.76 o
  -7  11   1        1.31        2.62      1.72 o
  -6  11   1       18.76       12.66      1.93 o
  -5  11   1       32.64       27.67      4.26 o
  -4  11   1       28.96       25.36      1.95 o
  -3  11   1      153.01      165.01      4.52 o
  -2  11   1      193.02      214.60      7.41 o
  -1  11   1      774.60      873.88     18.82 o
   0  11   1      712.97      823.09     15.85 o
   1  11   1       24.17       29.18      2.84 o
   2  11   1     1174.21     1319.04     25.28 o
   3  11   1       18.81       20.70      1.73 o
   4  11   1       11.26       10.26      2.74 o
   5  11   1        0.40       -1.22      1.22 o
   6  11   1       30.88       24.69      3.30 o
   7  11   1       84.13       73.73      3.16 o
   8  11   1        0.59        0.69      1.57 o
   9  11   1        1.14        2.07      1.88 o
  10  11   1        1.16        1.30      2.38 o
  11  11   1        3.04        3.99      1.52 o
 -10  12   1        4.40        4.08      2.18 o
  -9  12   1        0.46       -0.39      1.19 o
  -8  12   1       40.58       36.65      2.45 o
  -7  12   1        0.10        1.78      1.52 o
  -6  12   1        3.42        3.91      1.78 o
  -5  12   1      140.73      133.44     11.97 o
  -4  12   1       36.85       29.58      5.99 o
  -3  12   1       32.18       34.05      2.01 o
  -2  12   1      187.39      213.38      5.48 o
  -1  12   1       89.97       94.24      3.23 o
   0  12   1       20.52       19.58      2.07 o
   1  12   1       58.65       63.07      2.62 o
   2  12   1       32.48       27.05      2.00 o
   3  12   1       13.09       10.42      2.03 o
   4  12   1       17.34       16.13      3.40 o
   5  12   1       22.27       15.80      1.84 o
   6  12   1       11.13        6.33      1.33 o
   7  12   1       18.45       16.64      2.43 o
   8  12   1        6.79        9.03      1.56 o
   9  12   1       12.88       10.50      1.75 o
  10  12   1        2.74        4.10      1.62 o
  -9  13   1        0.83       -0.68      1.65 o
  -8  13   1        0.01       -1.11      1.56 o
  -7  13   1        0.07       -0.98      1.57 o
  -6  13   1       21.49       18.20      1.89 o
  -5  13   1        0.43        1.60      2.23 o
  -4  13   1        6.65        5.42      1.54 o
  -3  13   1        2.99        3.77      1.29 o
  -2  13   1        2.52        4.68      1.27 o
  -1  13   1        7.62        7.27      1.46 o
   0  13   1       72.69       77.84      5.58 o
   1  13   1       37.74       37.70      2.33 o
   2  13   1        0.01        0.63      1.52 o
   3  13   1        3.39       -0.04      1.72 o
   4  13   1       25.45       17.43      3.35 o
   5  13   1       58.08       52.46      3.77 o
   6  13   1        0.84        4.39      1.28 o
   7  13   1        0.14        0.13      1.24 o
   8  13   1        3.41        0.73      1.27 o
   9  13   1        0.03        0.97      1.46 o
  -8  14   1        0.99        1.28      1.91 o
  -7  14   1        0.00        3.12      1.51 o
  -6  14   1        4.51        3.14      2.69 o
  -5  14   1        2.18       -0.96      1.75 o
  -4  14   1        5.50        1.83      1.53 o
  -3  14   1        3.04        4.14      1.68 o
  -2  14   1        0.48       -0.99      1.36 o
  -1  14   1        7.01        7.47      1.46 o
   0  14   1        1.27        2.64      1.27 o
   1  14   1        0.18       -0.77      1.22 o
   2  14   1        2.90        1.25      1.26 o
   3  14   1        2.60        2.45      1.68 o
   4  14   1        0.19        1.65      1.52 o
   5  14   1        9.86       10.07      2.79 o
   6  14   1        0.74       -0.99      5.28 o
   7  14   1        3.48        0.97      1.47 o
  -6  15   1        0.25       -1.32      2.59 o
  -5  15   1       14.75       12.78      2.23 o
  -4  15   1        0.58       -0.58      1.97 o
  -3  15   1       19.73       23.57      3.25 o
  -2  15   1        0.01        0.31      1.29 o
  -1  15   1        0.18        0.63      1.53 o
   0  15   1        0.02        0.46      2.03 o
   1  15   1        3.37        4.13      1.88 o
   2  15   1        0.51       -0.04      1.43 o
   3  15   1       11.48       10.38      2.13 o
   4  15   1       24.30       25.26      4.56 o
   5  15   1        0.80       -0.76      1.58 o
  -2  16   1        0.25        1.00      1.46 o
  -1  16   1        7.27        5.05      1.88 o
   0  16   1        1.64        0.81      1.78 o
   1  16   1        0.14       -1.30      1.46 o
   2  16   1        0.02       -0.55      1.68 o
 -15   0   2        3.61       -1.12      2.23 o
 -14   0   2        2.15        4.36      2.03 o
 -13   0   2        2.33        2.23      1.52 o
 -12   0   2       30.13       26.17      2.23 o
 -11   0   2        1.33        0.51      1.32 o
 -10   0   2        6.66        9.94      1.72 o
  -9   0   2       33.38       30.53      1.93 o
  -8   0   2        2.07        3.55      1.12 o
  -7   0   2      825.92      834.47     20.80 o
  -6   0   2     4590.71     4790.75    157.03 o
  -5   0   2       49.20       51.74      2.13 o
  -4   0   2      137.39      131.47      3.65 o
  -3   0   2       13.28       16.84      1.01 o
   2   0   2     2995.53     2605.16     84.50 o
   3   0   2        0.47        1.52      0.81 o
   4   0   2      198.76      166.87      4.67 o
   5   0   2      752.52      739.22     18.06 o
   6   0   2     1245.13     1374.25     34.29 o
   7   0   2      179.04      189.90      5.48 o
   8   0   2       61.48       59.85      2.84 o
   9   0   2       16.21       16.74      1.93 o
  10   0   2       18.06       19.17      1.93 o
  11   0   2        0.78        3.14      1.42 o
  12   0   2        1.88        1.01      1.83 o
  13   0   2        0.75        1.62      1.52 o
  14   0   2       16.26       14.81      2.54 o
  15   0   2        0.14        0.91      2.43 o
 -15   1   2        1.19        0.29      2.54 o
 -14   1   2        1.24        4.28      1.83 o
 -13   1   2       61.47       58.46      4.01 o
 -12   1   2       13.22       10.61      1.47 o
 -11   1   2       28.68       26.61      1.78 o
 -10   1   2        1.03        2.89      1.08 o
  -9   1   2        4.67        3.26      0.92 o
  -8   1   2      231.14      268.37      5.52 o
  -7   1   2        2.18        1.58      0.78 o
  -6   1   2      456.81      492.32      9.25 o
  -5   1   2       47.83       46.58      1.40 o
  -4   1   2      687.58      646.74     11.91 o
  -3   1   2       95.07       79.62      1.83 o
  -2   1   2       58.60       58.84      1.93 o
   2   1   2      130.09      116.05      2.40 o
   3   1   2      271.95      237.66      4.81 o
   4   1   2      526.19      500.48     10.60 o
   5   1   2     1368.80     1352.27     22.58 o
   6   1   2      406.79      418.10      7.85 o
   7   1   2      233.68      256.64      8.37 o
   8   1   2       37.83       30.99      1.52 o
   9   1   2        5.91        7.77      1.22 o
  10   1   2       23.07       20.65      1.50 o
  11   1   2        4.95        4.32      1.17 o
  12   1   2       25.89       19.36      1.61 o
  13   1   2        4.50        3.43      1.14 o
  14   1   2        0.20        2.33      1.93 o
 -15   2   2        0.52       -1.44      1.44 o
 -14   2   2        8.53        7.32      2.08 o
 -13   2   2        9.02       10.70      1.50 o
 -12   2   2       32.07       28.27      2.28 o
 -11   2   2       33.14       29.92      1.68 o
 -10   2   2        7.70        6.64      0.99 o
  -9   2   2        9.40        8.24      1.47 o
  -8   2   2        3.99        4.77      0.92 o
  -7   2   2        0.10        0.01      0.81 o
  -6   2   2       10.30       11.50      0.86 o
  -5   2   2       30.58       26.65      1.00 o
  -4   2   2      135.32      120.20      2.58 o
  -3   2   2      143.13      142.13      4.46 o
  -2   2   2      424.55      387.98      8.16 o
  -1   2   2      218.11      197.22      3.73 o
   0   2   2       53.33       46.34      1.37 o
   1   2   2     2080.22     1732.60     32.68 o
   2   2   2       37.27       42.67      3.09 o
   3   2   2      389.00      346.26      6.42 o
   4   2   2        0.20        1.56      1.01 o
   5   2   2       10.80       12.70      0.80 o
   6   2   2       35.60       27.71      1.19 o
   7   2   2       13.30       16.78      1.32 o
   8   2   2        0.65        2.42      0.92 o
   9   2   2       11.35       13.89      1.62 o
  10   2   2        9.18        9.60      1.29 o
  11   2   2       83.25       82.28      2.97 o
  12   2   2       39.40       38.50      2.08 o
  13   2   2       23.28       13.40      1.58 o
  14   2   2        0.57       -0.01      1.36 o
 -15   3   2        4.55        5.21      1.47 o
 -14   3   2        3.36        3.13      1.40 o
 -13   3   2        2.14        1.93      1.93 o
 -12   3   2       23.04       23.20      1.83 o
 -11   3   2        0.05       -1.32      1.32 o
 -10   3   2       66.81       73.61      2.47 o
  -9   3   2        2.74        3.34      0.95 o
  -8   3   2       25.96       20.97      1.12 o
  -7   3   2       65.82       58.05      1.76 o
  -6   3   2       55.52       57.76      1.65 o
  -5   3   2       42.60       43.07      2.79 o
  -4   3   2       27.60       26.62      1.33 o
  -3   3   2        0.74        0.11      0.91 o
  -2   3   2      148.66      136.92      3.28 o
  -1   3   2      981.62      906.98     17.90 o
   0   3   2      185.78      169.48      3.44 o
   1   3   2      123.70      129.95      3.96 o
   2   3   2      261.69      261.81      4.83 o
   3   3   2        4.35        5.71      1.27 o
   4   3   2        3.50        1.65      0.90 o
   5   3   2      300.12      297.33      5.86 o
   6   3   2       43.97       46.47      1.88 o
   7   3   2       10.47        8.45      1.17 o
   8   3   2        0.01        0.71      1.52 o
   9   3   2        8.38        7.96      1.11 o
  10   3   2       22.05       20.00      1.53 o
  11   3   2       44.85       44.86      4.36 o
  12   3   2       20.57       16.73      1.58 o
  13   3   2        0.97        0.59      1.31 o
  14   3   2       10.11        9.35      1.86 o
 -15   4   2        6.48        7.33      1.66 o
 -14   4   2        2.78        4.37      1.18 o
 -13   4   2        0.71       -0.61      1.43 o
 -12   4   2       30.13       26.73      3.04 o
 -11   4   2       26.02       28.47      3.65 o
 -10   4   2      143.08      154.96      3.87 o
  -9   4   2       28.85       28.75      1.61 o
  -8   4   2       68.08       65.86      2.33 o
  -7   4   2       16.89       14.04      1.20 o
  -6   4   2       66.05       62.33      2.12 o
  -5   4   2      144.33      134.71      4.92 o
  -4   4   2       12.33       13.17      1.12 o
  -3   4   2     1458.73     1459.10     28.24 o
  -2   4   2       29.09       36.06      1.78 o
  -1   4   2       37.96       40.43      1.29 o
   0   4   2       35.62       27.85      1.52 o
   1   4   2       25.52       25.21      0.93 o
   2   4   2      234.44      237.94      7.20 o
   3   4   2       63.67       60.36      1.78 o
   4   4   2       52.80       49.82      2.33 o
   5   4   2      837.46      822.75     16.66 o
   6   4   2        0.01        0.86      1.32 o
   7   4   2       14.42       14.04      1.10 o
   8   4   2      131.37      127.57      3.30 o
   9   4   2      526.62      586.36     11.65 o
  10   4   2       35.79       38.66      3.09 o
  11   4   2      117.19      119.14      3.84 o
  12   4   2        1.81        0.05      1.22 o
  13   4   2       17.23       16.62      4.16 o
  14   4   2       24.17       23.92      3.20 o
 -14   5   2       11.36       13.22      2.11 o
 -13   5   2       15.83       16.39      2.84 o
 -12   5   2       10.98        7.75      1.54 o
 -11   5   2        2.32        1.16      1.40 o
 -10   5   2      443.32      517.38     12.84 o
  -9   5   2       36.19       33.27      2.12 o
  -8   5   2      320.19      350.27      8.29 o
  -7   5   2       46.97       45.54      2.07 o
  -6   5   2      227.82      229.81      5.72 o
  -5   5   2      274.26      301.82      5.99 o
  -4   5   2      111.86      108.47      2.64 o
  -3   5   2      251.95      250.79      5.74 o
  -2   5   2      284.91      307.64      6.13 o
  -1   5   2       22.79       22.46      0.97 o
   0   5   2       90.80       98.22      2.30 o
   1   5   2        0.16        0.36      0.65 o
   2   5   2      142.80      130.19      3.51 o
   3   5   2      658.08      677.83     12.58 o
   4   5   2      222.37      244.39      4.73 o
   5   5   2      163.46      172.32      4.52 o
   6   5   2        2.20        5.36      1.00 o
   7   5   2       46.22       47.29      2.13 o
   8   5   2       25.49       27.39      1.80 o
   9   5   2      240.82      276.45      7.48 o
  10   5   2       48.05       53.03      3.40 o
  11   5   2        0.08       -1.57      1.57 o
  12   5   2        0.00       -0.19      1.93 o
  13   5   2        0.10       -1.57      1.57 o
  14   5   2        8.92        6.79      2.32 o
 -14   6   2        4.90        4.92      1.76 o
 -13   6   2        4.32        4.70      1.72 o
 -12   6   2       34.04       40.83      2.79 o
 -11   6   2        7.45        5.40      1.50 o
 -10   6   2        0.20        0.71      1.34 o
  -9   6   2      341.64      380.05      9.22 o
  -8   6   2        6.34        5.19      1.27 o
  -7   6   2       39.19       37.40      1.72 o
  -6   6   2       42.58       40.84      2.43 o
  -5   6   2        1.07        1.42      0.91 o
  -4   6   2       35.95       39.02      1.68 o
  -3   6   2       72.45       85.94      2.70 o
  -2   6   2       79.14       96.48      2.90 o
  -1   6   2       62.56       61.12      1.87 o
   0   6   2        2.58        3.61      0.86 o
   1   6   2      553.15      584.96     10.94 o
   2   6   2       17.11       16.62      1.83 o
   3   6   2      154.54      156.97      4.02 o
   4   6   2       54.33       57.42      1.78 o
   5   6   2        9.65       10.16      0.99 o
   6   6   2        9.64       10.21      1.07 o
   7   6   2       42.41       45.01      2.54 o
   8   6   2       93.75      102.93      3.61 o
   9   6   2       24.71       25.51      2.06 o
  10   6   2       21.26       20.56      1.93 o
  11   6   2       16.61       14.14      2.89 o
  12   6   2        5.07        4.20      1.78 o
  13   6   2        0.07        0.31      4.31 o
 -13   7   2        6.30        6.14      1.58 o
 -12   7   2        1.55       -1.58      1.58 o
 -11   7   2        6.55        4.77      1.58 o
 -10   7   2      239.64      266.03      9.54 o
  -9   7   2        1.85       -0.62      1.37 o
  -8   7   2      652.00      751.12     16.03 o
  -7   7   2        5.39        6.11      1.29 o
  -6   7   2        0.00        0.46      2.38 o
  -5   7   2        1.24        0.07      0.99 o
  -4   7   2       30.12       27.57      1.67 o
  -3   7   2      582.49      628.74     14.03 o
  -2   7   2      136.62      132.95      3.19 o
  -1   7   2        3.16        5.09      0.86 o
   0   7   2       15.96       15.97      2.64 o
   1   7   2      107.22      103.18      2.65 o
   2   7   2      337.44      364.86     14.35 o
   3   7   2      376.70      362.48     11.31 o
   4   7   2        0.08       -0.30      0.78 o
   5   7   2        4.22        3.59      0.92 o
   6   7   2        0.31       -0.16      0.84 o
   7   7   2      325.18      351.17      7.60 o
   8   7   2      404.26      479.23      9.97 o
   9   7   2      147.00      163.37      5.44 o
  10   7   2       14.10       12.64      1.80 o
  11   7   2       32.13       33.35      2.44 o
  12   7   2        0.49       -0.58      1.59 o
  13   7   2        3.50        0.61      1.85 o
 -13   8   2        1.77        2.58      2.28 o
 -12   8   2        0.10       -0.03      1.67 o
 -11   8   2        7.87        6.72      1.52 o
 -10   8   2       41.66       47.64      2.27 o
  -9   8   2        0.23        0.12      1.57 o
  -8   8   2       68.00       70.02      2.89 o
  -7   8   2        1.29        0.83      1.06 o
  -6   8   2        7.81        7.58      1.67 o
  -5   8   2       46.10       47.78      2.23 o
  -4   8   2       54.14       61.66      2.29 o
  -3   8   2       50.83       55.41      2.71 o
  -2   8   2       39.52       37.80      1.58 o
  -1   8   2       13.94       12.49      2.13 o
   0   8   2        4.14        3.05      0.97 o
   1   8   2        0.05        0.36      1.12 o
   2   8   2        0.05       -1.32      1.32 o
   3   8   2       37.96       39.97      2.05 o
   4   8   2        3.10        3.04      1.11 o
   5   8   2      123.60      135.17      3.67 o
   6   8   2       47.38       45.72      1.94 o
   7   8   2        0.00       -0.06      0.99 o
   8   8   2       30.30       30.97      1.85 o
   9   8   2       29.96       30.23      3.40 o
  10   8   2       50.78       51.63      2.56 o
  11   8   2        1.77        2.29      1.21 o
  12   8   2        2.45        1.21      1.59 o
 -12   9   2        8.42        9.26      1.93 o
 -11   9   2        0.59        3.18      1.44 o
 -10   9   2        1.82        3.10      2.03 o
  -9   9   2        1.08        0.28      2.08 o
  -8   9   2        1.75        0.69      2.89 o
  -7   9   2        0.74       -0.06      0.88 o
  -6   9   2        6.56        4.52      1.20 o
  -5   9   2        0.29        2.80      1.57 o
  -4   9   2       57.94       62.57      2.55 o
  -3   9   2       79.74       81.72      2.90 o
  -2   9   2        3.65        5.51      1.00 o
  -1   9   2        1.44        0.46      1.24 o
   0   9   2      108.36      108.48      2.94 o
   1   9   2      121.48      118.80      4.21 o
   2   9   2       62.03       63.59      3.55 o
   3   9   2       63.52       61.07      2.55 o
   4   9   2       25.52       22.83      2.13 o
   5   9   2        0.42       -1.62      1.62 o
   6   9   2        3.27        1.45      1.01 o
   7   9   2        1.86        4.01      1.12 o
   8   9   2       14.16       15.74      1.64 o
   9   9   2        3.09        3.72      1.32 o
  10   9   2       29.60       25.27      1.99 o
  11   9   2       15.10       14.91      1.89 o
  12   9   2        7.95        2.37      2.89 o
 -12  10   2        4.35        4.94      1.93 o
 -11  10   2        0.05       -0.67      1.34 o
 -10  10   2        1.61        1.44      1.88 o
  -9  10   2        0.02        0.72      1.17 o
  -8  10   2        7.41        8.26      3.09 o
  -7  10   2       72.74       61.06      3.14 o
  -6  10   2        1.67        0.56      1.27 o
  -5  10   2        0.07        0.52      1.46 o
  -4  10   2       62.56       60.76      3.35 o
  -3  10   2        0.02       -0.50      1.72 o
  -2  10   2       37.05       39.03      1.93 o
  -1  10   2      188.05      200.55      4.69 o
   0  10   2        3.91        2.69      1.08 o
   1  10   2       27.63       25.96      1.54 o
   2  10   2       36.58       35.99      3.70 o
   3  10   2       53.79       49.71      3.04 o
   4  10   2        7.19        8.13      1.63 o
   5  10   2        5.35        3.91      3.45 o
   6  10   2       39.61       31.78      3.09 o
   7  10   2       73.29       61.81      2.60 o
   8  10   2        0.80       -1.17      1.17 o
   9  10   2        7.77        4.08      1.93 o
  10  10   2        6.06        5.13      1.36 o
  11  10   2        0.48        0.71      1.53 o
 -11  11   2        2.33        2.39      1.52 o
 -10  11   2        5.52        3.63      1.32 o
  -9  11   2        0.16        0.70      1.11 o
  -8  11   2       47.65       39.57      2.38 o
  -7  11   2        3.48        4.70      1.62 o
  -6  11   2       41.17       43.06      3.65 o
  -5  11   2       81.47       78.45      3.46 o
  -4  11   2       51.59       51.51      6.14 o
  -3  11   2      118.42      122.44      3.76 o
  -2  11   2       44.41       49.99      3.50 o
  -1  11   2      334.01      369.46      8.71 o
   0  11   2      886.14      976.02     18.97 o
   1  11   2      181.86      192.01      5.02 o
   2  11   2      196.22      208.05     10.40 o
   3  11   2        0.05       -1.83      1.83 o
   4  11   2      105.91      101.98      3.95 o
   5  11   2      103.67      103.13      3.61 o
   6  11   2       24.60       22.50      3.14 o
   7  11   2       23.46       14.09      3.75 o
   8  11   2        0.42        0.44      2.13 o
   9  11   2        0.41        0.70      1.37 o
  10  11   2        0.10       -1.38      1.38 o
 -10  12   2        0.93        0.81      1.36 o
  -9  12   2        5.19        9.75      1.66 o
  -8  12   2        0.36        0.41      1.09 o
  -7  12   2        0.27       -0.29      1.19 o
  -6  12   2      200.41      189.69      6.02 o
  -5  12   2        4.07        2.17      1.46 o
  -4  12   2      154.75      145.40      5.48 o
  -3  12   2        0.32        1.34      1.14 o
  -2  12   2      245.73      262.21      6.95 o
  -1  12   2      458.80      495.40     25.46 o
   0  12   2      107.68      117.35      6.90 o
   1  12   2      267.33      302.02     14.05 o
   2  12   2        0.79       -1.37      1.37 o
   3  12   2       31.09       27.23      2.89 o
   4  12   2       35.24       28.81      3.65 o
   5  12   2       91.69       89.47      3.22 o
   6  12   2       17.76       11.92      1.61 o
   7  12   2        0.01        4.53      2.38 o
   8  12   2        6.25        5.16      2.54 o
   9  12   2        1.01        3.77      1.69 o
  -9  13   2        0.00        2.13      3.04 o
  -8  13   2        0.15        3.05      1.76 o
  -7  13   2        4.05        3.32      1.49 o
  -6  13   2        2.72        5.50      3.65 o
  -5  13   2        1.14       -0.25      1.47 o
  -4  13   2        6.06        8.38      1.51 o
  -3  13   2       11.76       10.53      1.82 o
  -2  13   2       57.18       57.20      2.54 o
  -1  13   2        5.55        5.32      1.46 o
   0  13   2       33.72       35.76      4.77 o
   1  13   2      232.37      262.60      7.13 o
   2  13   2        5.43        4.34      1.29 o
   3  13   2       19.36       13.18      1.90 o
   4  13   2       14.00       10.04      2.28 o
   5  13   2        0.58        2.59      1.80 o
   6  13   2        2.37        0.83      1.22 o
   7  13   2        1.61        2.75      2.99 o
   8  13   2        2.27        0.66      1.43 o
  -7  14   2        4.77        2.00      1.85 o
  -6  14   2        0.10        4.37      1.60 o
  -5  14   2        2.02        0.55      1.69 o
  -4  14   2        0.65        1.47      1.54 o
  -3  14   2        1.04        3.13      1.49 o
  -2  14   2        0.30        0.99      1.39 o
  -1  14   2       11.37       10.80      1.72 o
   0  14   2        7.30        5.16      1.34 o
   1  14   2       32.38       28.48      2.14 o
   2  14   2        9.76       11.47      1.61 o
   3  14   2        0.10        1.08      1.57 o
   4  14   2        0.98        1.60      3.30 o
   5  14   2        3.02        1.53      3.25 o
   6  14   2       21.12       24.37      2.43 o
  -5  15   2        1.63        6.39      2.64 o
  -4  15   2        0.45       -0.06      2.59 o
  -3  15   2        6.71        6.67      2.12 o
  -2  15   2        0.20       -0.83      1.72 o
  -1  15   2       27.98       33.40      5.12 o
   0  15   2        0.00       -0.59      2.69 o
   1  15   2        3.45        3.39      1.57 o
   2  15   2        6.12        5.00      2.04 o
   3  15   2        1.00       -0.75      1.99 o
   4  15   2        1.46        2.64      1.76 o
 -15   1   3        0.18        3.29      1.68 o
 -14   1   3        6.46        8.15      1.50 o
 -13   1   3        0.12        0.10      1.32 o
 -12   1   3       40.15       36.89      1.97 o
 -11   1   3        5.95        5.03      1.07 o
 -10   1   3        0.03        0.21      0.88 o
  -9   1   3       31.99       31.38      1.47 o
  -8   1   3       22.71       21.02      1.17 o
  -7   1   3      187.88      203.02      4.26 o
  -6   1   3      133.82      142.54      3.80 o
  -5   1   3      576.42      574.61     10.29 o
  -4   1   3      273.38      258.73      4.81 o
  -3   1   3       36.76       29.99      2.13 o
  -2   1   3      327.59      267.97      4.92 o
   0   1   3       49.58       51.84      2.13 o
   1   1   3      289.30      257.82      4.66 o
   2   1   3      106.61      112.75      2.72 o
   3   1   3      341.50      336.95      6.23 o
   4   1   3      141.21      134.91      2.97 o
   5   1   3      366.51      382.42     10.45 o
   6   1   3       52.14       53.06      2.33 o
   7   1   3      123.68      125.86      6.85 o
   8   1   3        6.18        7.77      1.08 o
   9   1   3        8.03        7.94      1.05 o
  10   1   3        0.51        1.11      1.22 o
  11   1   3       11.45       10.02      1.36 o
  12   1   3       15.94       11.41      1.47 o
  13   1   3        1.17        1.71      2.18 o
  14   1   3        0.15        0.96      1.51 o
 -14   2   3       28.16       24.06      2.64 o
 -13   2   3        0.72        2.56      1.32 o
 -12   2   3        0.37       -1.07      1.07 o
 -11   2   3        4.23        4.53      1.14 o
 -10   2   3        0.00       -0.05      1.27 o
  -9   2   3        0.08       -0.55      0.78 o
  -8   2   3        2.02        3.72      1.57 o
  -7   2   3        3.21        3.88      0.72 o
  -6   2   3       63.57       61.84      1.68 o
  -5   2   3      139.88      140.60      3.11 o
  -4   2   3      333.11      320.04      7.45 o
  -3   2   3        9.13        9.34      1.32 o
  -2   2   3       40.33       46.33      1.15 o
  -1   2   3      160.82      144.36      3.30 o
   0   2   3      941.88      900.32     17.73 o
   1   2   3     1724.61     1537.36     25.40 o
   2   2   3        0.46        1.71      0.45 o
   3   2   3      135.76      140.61      3.68 o
   4   2   3      307.24      303.40      6.24 o
   5   2   3       51.58       48.23      1.98 o
   6   2   3       25.67       23.11      1.18 o
   7   2   3        9.81        8.75      0.82 o
   8   2   3        0.44        0.06      1.27 o
   9   2   3        0.19       -0.41      1.08 o
  10   2   3       15.09       15.65      1.40 o
  11   2   3       11.27        8.99      1.36 o
  12   2   3        7.43        9.02      1.40 o
  13   2   3        2.51        2.28      1.43 o
  14   2   3        2.86        3.91      1.63 o
 -14   3   3        0.28        0.39      1.10 o
 -13   3   3        0.08        1.31      1.52 o
 -12   3   3        4.76        4.92      1.25 o
 -11   3   3        0.11       -1.01      1.01 o
 -10   3   3        0.09        2.79      0.93 o
  -9   3   3       44.95       52.33      2.00 o
  -8   3   3        1.46        2.46      0.75 o
  -7   3   3        0.06       -0.41      0.65 o
  -6   3   3        2.46        2.52      0.77 o
  -5   3   3       28.70       29.58      1.29 o
  -4   3   3       27.77       29.13      1.37 o
  -3   3   3        3.40        2.46      0.52 o
  -2   3   3       84.08       90.34      1.97 o
  -1   3   3       37.32       39.78      1.07 o
   0   3   3      161.35      156.69      3.23 o
   1   3   3        5.37        6.13      0.60 o
   2   3   3        0.10       -0.46      0.46 o
   3   3   3       18.97       23.57      0.94 o
   4   3   3       22.05       21.32      1.22 o
   5   3   3      298.04      300.29      6.76 o
   6   3   3       16.81       18.28      1.11 o
   7   3   3        1.55        0.86      1.47 o
   8   3   3       91.60       95.79      2.92 o
   9   3   3       14.92       18.33      1.51 o
  10   3   3        2.76        4.56      1.11 o
  11   3   3       11.53        9.03      1.78 o
  12   3   3       16.29       14.29      1.76 o
  13   3   3        5.41        4.43      1.43 o
  14   3   3       13.09       10.01      2.22 o
 -14   4   3        0.10        3.06      1.29 o
 -13   4   3        0.82        1.07      1.09 o
 -12   4   3       12.02        9.62      1.36 o
 -11   4   3      149.93      165.98      4.77 o
 -10   4   3        4.02        4.23      1.17 o
  -9   4   3      118.77      131.65      6.54 o
  -8   4   3        4.06        3.91      1.47 o
  -7   4   3       20.63       22.36      1.33 o
  -6   4   3       15.70       14.15      1.14 o
  -5   4   3        2.20        1.31      0.77 o
  -4   4   3      167.33      177.34      3.81 o
  -3   4   3       16.25       15.63      1.47 o
  -2   4   3        8.75        9.46      1.57 o
  -1   4   3      253.80      241.19      4.80 o
   0   4   3       10.95       12.54      0.71 o
   1   4   3      116.31      112.42      2.96 o
   2   4   3        3.69        3.10      1.32 o
   3   4   3       27.31       24.88      1.11 o
   4   4   3       47.63       52.34      1.89 o
   5   4   3       84.58       89.50      2.80 o
   6   4   3        6.07        5.05      0.91 o
   7   4   3        1.40        3.43      0.90 o
   8   4   3       12.29       14.25      2.13 o
   9   4   3      302.50      334.83     11.31 o
  10   4   3      190.61      215.57      5.99 o
  11   4   3       32.51       33.50      5.17 o
  12   4   3        1.22       -0.02      1.24 o
  13   4   3        6.09        3.79      1.43 o
 -14   5   3        1.97        5.24      1.93 o
 -13   5   3        4.33        7.40      1.63 o
 -12   5   3       18.92       18.49      2.49 o
 -11   5   3       27.33       29.82      2.07 o
 -10   5   3      648.29      808.26     18.68 o
  -9   5   3       15.32       15.12      1.68 o
  -8   5   3       15.80       17.88      1.51 o
  -7   5   3       63.17       64.79      2.05 o
  -6   5   3        1.30        2.44      1.47 o
  -5   5   3      729.04      796.24     14.35 o
  -4   5   3      401.90      410.84      7.96 o
  -3   5   3        9.63       10.93      0.99 o
  -2   5   3       48.93       54.68      2.13 o
  -1   5   3       38.71       32.15      2.38 o
   0   5   3      107.99      101.21      2.54 o
   1   5   3      122.41      130.59      3.55 o
   2   5   3      124.91      128.49      3.42 o
   3   5   3     1518.82     1686.42     28.83 o
   4   5   3       88.85      100.05      4.11 o
   5   5   3       59.38       61.59      1.88 o
   6   5   3       48.27       52.80      2.23 o
   7   5   3       49.25       49.62      3.25 o
   8   5   3      350.40      417.45     10.80 o
   9   5   3       59.26       61.67      2.73 o
  10   5   3       81.68       90.10      3.79 o
  11   5   3        0.75        1.96      1.57 o
  12   5   3        0.05        1.35      1.19 o
  13   5   3        0.83        1.17      2.13 o
 -13   6   3        1.82       -0.86      3.35 o
 -12   6   3        5.00        0.93      1.43 o
 -11   6   3       22.61       24.24      5.02 o
 -10   6   3      146.21      157.02      6.34 o
  -9   6   3        4.99        4.65      1.19 o
  -8   6   3      726.85      852.42     17.70 o
  -7   6   3        0.04       -1.07      1.17 o
  -6   6   3      153.46      159.30      3.82 o
  -5   6   3       64.15       67.37      2.11 o
  -4   6   3      573.73      615.61     11.50 o
  -3   6   3     1355.79     1527.35     30.79 o
  -2   6   3      135.80      148.38      4.31 o
  -1   6   3        8.99        9.05      0.72 o
   0   6   3       74.90       86.09      2.38 o
   1   6   3      198.19      219.04      7.10 o
   2   6   3      384.25      430.83     11.97 o
   3   6   3      195.79      203.61      4.42 o
   4   6   3       64.17       66.15      2.59 o
   5   6   3        0.05        0.43      1.52 o
   6   6   3        2.48        1.31      0.96 o
   7   6   3       29.92       29.12      1.63 o
   8   6   3       60.48       69.38      2.94 o
   9   6   3       73.27       80.91      3.46 o
  10   6   3       75.11       84.08      3.61 o
  11   6   3       14.53       12.42      2.38 o
  12   6   3        2.80        2.50      2.89 o
  13   6   3       10.45       11.73      2.13 o
 -13   7   3        0.17        0.68      1.72 o
 -12   7   3        0.07        0.83      1.18 o
 -11   7   3        6.80        6.53      1.52 o
 -10   7   3      216.59      255.43      7.06 o
  -9   7   3       18.20       15.60      2.64 o
  -8   7   3        0.15        1.92      2.23 o
  -7   7   3        1.47        5.28      1.18 o
  -6   7   3       13.00       12.89      4.77 o
  -5   7   3       45.46       51.40      3.35 o
  -4   7   3        5.68        5.85      0.90 o
  -3   7   3       69.62       66.51      2.31 o
  -2   7   3       21.23       24.45      1.33 o
  -1   7   3       64.76       78.21      2.15 o
   0   7   3        5.14        7.76      0.90 o
   1   7   3       24.03       26.94      3.20 o
   2   7   3       40.37       41.66      2.03 o
   3   7   3      181.68      202.83      8.12 o
   4   7   3      110.68      123.79      3.25 o
   5   7   3       41.13       45.52      4.92 o
   6   7   3       12.96       11.67      1.42 o
   7   7   3      167.98      182.79      6.49 o
   8   7   3      300.91      341.04      8.33 o
   9   7   3        0.23       -1.78      1.78 o
  10   7   3       17.41       15.21      1.82 o
  11   7   3       26.73       30.56      3.09 o
  12   7   3        4.49        2.46      1.75 o
 -12   8   3        0.08        1.03      1.19 o
 -11   8   3        3.16        3.46      1.33 o
 -10   8   3        4.15        4.80      1.38 o
  -9   8   3       14.47       13.23      1.49 o
  -8   8   3       52.14       54.60      2.41 o
  -7   8   3        6.19        8.57      2.18 o
  -6   8   3       10.52       10.42      1.27 o
  -5   8   3       32.84       33.77      1.67 o
  -4   8   3        4.52        3.25      1.57 o
  -3   8   3        0.17        0.51      1.01 o
  -2   8   3       23.45       24.40      1.52 o
  -1   8   3       20.59       18.57      1.22 o
   0   8   3        2.16        1.33      1.07 o
   1   8   3       69.71       69.02      2.19 o
   2   8   3       32.90       33.96      1.83 o
   3   8   3       79.09       80.42      2.92 o
   4   8   3      121.04      124.36      5.38 o
   5   8   3       19.44       21.16      1.35 o
   6   8   3        9.38        8.88      1.19 o
   7   8   3       28.81       24.53      2.94 o
   8   8   3       14.16       14.44      1.70 o
   9   8   3        0.08        0.46      1.72 o
  10   8   3       25.10       29.03      3.14 o
  11   8   3        9.89       11.99      1.61 o
  12   8   3       15.03       20.38      2.29 o
 -12   9   3        1.58        0.04      1.62 o
 -11   9   3        8.40        8.10      1.75 o
 -10   9   3       14.86       12.68      1.75 o
  -9   9   3       11.34       12.92      1.67 o
  -8   9   3        0.95        0.72      0.97 o
  -7   9   3        0.13        0.48      0.99 o
  -6   9   3        0.01        0.75      1.07 o
  -5   9   3       15.34       16.03      1.52 o
  -4   9   3        1.02        1.77      1.57 o
  -3   9   3        2.67        1.85      1.57 o
  -2   9   3        4.60        4.11      0.90 o
  -1   9   3       53.00       54.85      2.04 o
   0   9   3      118.21      124.22      3.37 o
   1   9   3       62.01       62.53      2.22 o
   2   9   3       28.22       29.31      1.73 o
   3   9   3       18.72       16.22      1.53 o
   4   9   3       15.10       15.86      3.14 o
   5   9   3       11.91        9.47      2.64 o
   6   9   3        0.01        0.16      1.22 o
   7   9   3        0.04       -1.42      1.42 o
   8   9   3        1.49        1.85      1.15 o
   9   9   3        7.08        8.97      4.01 o
  10   9   3       32.37       30.48      2.10 o
  11   9   3        0.12        1.53      1.39 o
 -11  10   3        8.42        9.34      1.95 o
 -10  10   3        0.95        0.42      4.41 o
  -9  10   3       12.55        7.18      1.65 o
  -8  10   3       12.53        9.10      1.52 o
  -7  10   3        3.40        4.99      1.27 o
  -6  10   3        4.95        5.52      1.25 o
  -5  10   3        4.11        2.91      3.14 o
  -4  10   3       33.30       35.18      2.49 o
  -3  10   3       48.66       47.93      2.46 o
  -2  10   3        3.90        4.51      1.04 o
  -1  10   3        3.72        3.76      1.32 o
   0  10   3       26.17       30.10      1.60 o
   1  10   3       10.69       10.30      1.22 o
   2  10   3      108.37      103.46      5.02 o
   3  10   3       25.70       23.08      1.96 o
   4  10   3        4.50        5.56      1.17 o
   5  10   3        0.11       -0.49      1.00 o
   6  10   3        0.26       -0.69      2.33 o
   7  10   3       60.23       53.09      2.69 o
   8  10   3        4.10        4.70      1.57 o
   9  10   3       12.56       10.10      2.54 o
  10  10   3        0.07        1.45      1.44 o
 -10  11   3        0.94        3.01      1.55 o
  -9  11   3        7.25        3.79      1.59 o
  -8  11   3       12.16       10.74      1.67 o
  -7  11   3       24.90       17.99      5.38 o
  -6  11   3       10.46        9.71      1.41 o
  -5  11   3        3.43        3.09      1.17 o
  -4  11   3       35.88       31.87      4.72 o
  -3  11   3      170.06      196.74      6.39 o
  -2  11   3      196.53      208.27      6.68 o
  -1  11   3      146.20      169.66      4.77 o
   0  11   3      185.12      222.09      5.88 o
   1  11   3      686.15      783.13     16.07 o
   2  11   3       48.59       55.18      2.81 o
   3  11   3        4.92        5.42      1.40 o
   4  11   3        5.45        2.80      1.21 o
   5  11   3        6.32        5.47      1.24 o
   6  11   3        8.02        8.50      1.29 o
   7  11   3        9.84        6.29      1.34 o
   8  11   3       10.93        8.68      1.66 o
   9  11   3        1.26        2.58      2.18 o
  -9  12   3       16.02       14.47      4.46 o
  -8  12   3        0.04       -0.57      1.40 o
  -7  12   3        3.98        3.87      1.34 o
  -6  12   3       39.35       27.12      3.85 o
  -5  12   3        0.04        0.89      1.46 o
  -4  12   3        1.57        1.55      3.50 o
  -3  12   3       56.86       63.35      3.19 o
  -2  12   3        7.08        4.17      1.39 o
  -1  12   3       64.99       68.46      4.62 o
   0  12   3        1.53        0.25      1.36 o
   1  12   3        0.04       -1.09      1.09 o
   2  12   3       42.46       40.34      4.87 o
   3  12   3       31.05       25.49      2.18 o
   4  12   3       53.02       52.81      3.35 o
   5  12   3       14.52       12.02      1.58 o
   6  12   3        1.69        0.03      1.25 o
   7  12   3       18.40       17.57      5.73 o
   8  12   3       13.13       11.13      1.95 o
  -8  13   3        3.07        4.81      1.53 o
  -7  13   3        1.38        1.55      1.49 o
  -6  13   3        7.72        6.53      1.37 o
  -5  13   3       24.07       21.50      2.49 o
  -4  13   3        5.39        6.63      2.38 o
  -3  13   3       12.78       13.17      4.46 o
  -2  13   3        0.24       -1.00      2.49 o
  -1  13   3       67.11       67.14      6.04 o
   0  13   3       38.22       44.31      2.28 o
   1  13   3       12.47       15.15      1.68 o
   2  13   3        7.83        6.18      1.83 o
   3  13   3       42.03       45.74      3.04 o
   4  13   3        9.46        6.59      1.65 o
   5  13   3        4.93        3.59      3.70 o
   6  13   3        1.23        2.59      1.59 o
   7  13   3        2.25        0.93      1.57 o
  -6  14   3        1.26        1.77      1.63 o
  -5  14   3        0.45       -0.68      2.59 o
  -4  14   3        2.24        2.92      2.23 o
  -3  14   3        1.70       -1.45      3.45 o
  -2  14   3        7.54        8.69      1.54 o
  -1  14   3        0.12        0.75      1.22 o
   0  14   3        0.06        2.22      1.78 o
   1  14   3        4.59        3.44      1.36 o
   2  14   3        0.05       -0.83      1.40 o
   3  14   3        3.51        5.73      1.72 o
   4  14   3        5.00        6.01      1.79 o
   5  14   3        1.04        1.78      1.65 o
  -3  15   3        0.50        2.84      3.04 o
  -2  15   3        0.05       -0.77      1.76 o
  -1  15   3        1.23        1.91      1.78 o
   0  15   3        5.29        4.78      1.64 o
   1  15   3        0.01       -0.57      3.35 o
   2  15   3        1.80        3.45      2.74 o
 -14   0   4        1.43       -0.10      1.62 o
 -13   0   4        0.68       -0.30      1.32 o
 -12   0   4        7.35        6.70      1.72 o
 -11   0   4        0.00        2.84      1.22 o
 -10   0   4        4.19        2.94      1.12 o
  -9   0   4        4.29        6.19      1.32 o
  -8   0   4      217.55      240.42      7.71 o
  -7   0   4      207.79      211.61      6.70 o
  -6   0   4      427.11      435.90     11.77 o
  -5   0   4      453.35      502.24     13.29 o
  -4   0   4       10.72       10.55      0.81 o
  -3   0   4      355.18      402.53     14.30 o
   1   0   4      384.98      382.44     13.19 o
   2   0   4      198.72      181.99      4.87 o
   3   0   4      192.78      213.03      5.78 o
   4   0   4      528.89      539.27     14.20 o
   5   0   4      523.83      556.72     15.01 o
   6   0   4       36.19       33.78      2.03 o
   7   0   4        0.14       -0.51      1.12 o
   8   0   4        0.39        1.52      1.42 o
   9   0   4        2.75        4.67      1.22 o
  10   0   4        5.58        6.49      1.83 o
  11   0   4        1.78        2.03      1.42 o
  12   0   4        4.33        4.56      2.13 o
  13   0   4        3.90        0.81      1.52 o
 -14   1   4       20.41       14.42      4.62 o
 -13   1   4        0.04        0.03      1.42 o
 -12   1   4       16.12       14.77      1.42 o
 -11   1   4        2.25        3.68      1.11 o
 -10   1   4        3.13        3.36      0.86 o
  -9   1   4        1.18        1.52      0.78 o
  -8   1   4       30.45       30.44      1.36 o
  -7   1   4      206.80      225.00      4.52 o
  -6   1   4      121.56      123.57      2.72 o
  -5   1   4      213.23      212.57      4.20 o
  -4   1   4       13.46       12.47      0.68 o
  -3   1   4        5.30        7.94      0.43 o
   1   1   4     1126.39     1137.28     21.61 o
   2   1   4       10.75        8.45      0.63 o
   3   1   4      136.96      148.80      3.62 o
   4   1   4       24.19       23.49      1.00 o
   5   1   4       16.73       15.47      0.93 o
   6   1   4      334.04      373.75      7.70 o
   7   1   4        0.00        2.13      0.85 o
   8   1   4        1.63        0.71      0.97 o
   9   1   4       16.05       13.59      1.33 o
  10   1   4        3.69        3.65      2.23 o
  11   1   4        2.26        2.24      3.40 o
  12   1   4        3.37        1.85      1.43 o
  13   1   4        0.65        0.10      1.04 o
 -14   2   4        0.53       -1.15      1.29 o
 -13   2   4       24.35       23.35      1.72 o
 -12   2   4       12.17       11.47      1.29 o
 -11   2   4       18.63       18.77      1.36 o
 -10   2   4        0.34        0.51      0.79 o
  -9   2   4       11.42       11.97      1.04 o
  -8   2   4       16.96       18.20      1.04 o
  -7   2   4        0.26        0.15      0.65 o
  -6   2   4        4.75        3.51      0.75 o
  -5   2   4       29.62       29.54      2.13 o
  -4   2   4        0.26        0.45      0.46 o
  -3   2   4        6.19        5.42      0.43 o
  -2   2   4      253.65      249.67      4.58 o
  -1   2   4       33.07       33.27      0.91 o
   0   2   4      268.23      232.53      4.29 o
   1   2   4      527.75      508.81      8.92 o
   2   2   4      293.67      280.81      7.15 o
   3   2   4       87.70       88.10      2.36 o
   4   2   4       20.03       22.71      1.27 o
   5   2   4        3.09        3.42      0.66 o
   6   2   4        0.89        1.43      0.71 o
   7   2   4        0.24       -0.86      0.86 o
   8   2   4        2.29        2.24      1.27 o
   9   2   4       10.54        9.56      1.57 o
  10   2   4       32.47       37.88      1.97 o
  11   2   4        0.79        4.60      1.33 o
  12   2   4       63.42       56.70      3.11 o
  13   2   4        0.47        1.13      1.17 o
 -14   3   4        0.05       -1.15      1.15 o
 -13   3   4        1.90        2.60      1.29 o
 -12   3   4        0.02       -0.64      1.02 o
 -11   3   4        1.23        3.70      1.62 o
 -10   3   4       17.13       17.75      1.29 o
  -9   3   4       12.97       16.32      1.35 o
  -8   3   4       11.76       14.04      1.26 o
  -7   3   4      100.09      112.12      4.92 o
  -6   3   4       11.82        9.91      0.96 o
  -5   3   4        0.48       -0.03      0.51 o
  -4   3   4        2.12        1.04      0.61 o
  -3   3   4        5.29        6.58      1.32 o
  -2   3   4      254.02      263.20      5.16 o
  -1   3   4        0.11        0.45      0.81 o
   0   3   4        1.65        2.26      0.43 o
   1   3   4        0.04        0.12      0.51 o
   2   3   4      243.04      233.09      4.55 o
   3   3   4        3.87        3.72      0.61 o
   4   3   4       59.08       63.73      2.04 o
   5   3   4       38.48       38.78      1.58 o
   6   3   4       62.53       68.85      2.39 o
   7   3   4        6.50        8.34      2.18 o
   8   3   4       11.00       10.80      1.12 o
   9   3   4        8.69        8.88      1.32 o
  10   3   4       61.60       64.33      3.75 o
  11   3   4        6.66        4.40      1.18 o
  12   3   4        2.80        1.55      1.29 o
  13   3   4       11.03       11.39      2.79 o
 -13   4   4        0.36        0.36      1.19 o
 -12   4   4        1.91        3.33      3.04 o
 -11   4   4       47.10       52.35      3.30 o
 -10   4   4       21.22       22.86      1.97 o
  -9   4   4       20.16       18.14      1.52 o
  -8   4   4        1.41        1.41      1.05 o
  -7   4   4        5.13        5.12      1.32 o
  -6   4   4       25.88       26.51      2.84 o
  -5   4   4        0.71        2.67      0.70 o
  -4   4   4       70.45       76.21      2.01 o
  -3   4   4       71.19       72.28      1.80 o
  -2   4   4      107.75      111.49      2.56 o
  -1   4   4        3.26        3.06      0.50 o
   0   4   4       30.47       29.28      1.14 o
   1   4   4       42.55       41.19      1.42 o
   2   4   4      251.30      253.39      5.00 o
   3   4   4       58.49       59.49      1.68 o
   4   4   4       93.53       85.91      2.15 o
   5   4   4       35.21       36.88      1.49 o
   6   4   4        2.49        2.59      2.13 o
   7   4   4      181.90      198.24      7.05 o
   8   4   4       55.16       59.81      2.99 o
   9   4   4       44.55       43.55      2.38 o
  10   4   4      108.20      113.08      4.56 o
  11   4   4        3.15        3.27      1.67 o
  12   4   4        7.96        9.26      1.83 o
 -13   5   4        0.80        1.39      1.83 o
 -12   5   4       37.36       44.27      2.77 o
 -11   5   4       67.06       62.93      3.16 o
 -10   5   4       10.61       13.73      1.57 o
  -9   5   4      131.95      145.55      4.96 o
  -8   5   4       80.63       96.57      2.92 o
  -7   5   4       45.45       48.84      1.75 o
  -6   5   4       18.06       17.89      2.33 o
  -5   5   4       75.28       77.69      2.13 o
  -4   5   4       21.65       22.03      1.03 o
  -3   5   4       50.93       49.53      1.50 o
  -2   5   4       43.06       41.11      1.48 o
  -1   5   4       42.30       45.57      1.40 o
   0   5   4        0.01       -0.53      0.53 o
   1   5   4        2.09        1.61      1.17 o
   2   5   4        1.68        0.88      0.61 o
   3   5   4      146.02      141.27      3.22 o
   4   5   4       81.77       80.76      7.35 o
   5   5   4        5.75        6.72      0.89 o
   6   5   4        2.67        2.16      0.83 o
   7   5   4        2.40        1.08      1.98 o
   8   5   4       89.56      101.97      3.61 o
   9   5   4       24.94       28.09      2.18 o
  10   5   4        3.75        0.97      1.21 o
  11   5   4        0.36        2.19      1.58 o
  12   5   4        0.00        4.34      1.88 o
 -13   6   4        0.49       -0.53      2.13 o
 -12   6   4        5.57        5.83      1.80 o
 -11   6   4        0.20       -1.77      5.07 o
 -10   6   4       43.93       44.96      2.33 o
  -9   6   4       32.42       41.72      2.04 o
  -8   6   4       72.71       72.82      2.36 o
  -7   6   4        2.05        2.51      0.96 o
  -6   6   4       19.02       19.24      1.20 o
  -5   6   4       11.07       11.17      0.97 o
  -4   6   4        0.26       -0.28      0.72 o
  -3   6   4       70.08       70.91      3.04 o
  -2   6   4       48.02       49.32      1.76 o
  -1   6   4        0.83        2.10      1.07 o
   0   6   4       52.98       54.77      1.72 o
   1   6   4       41.40       41.65      1.93 o
   2   6   4      103.81       98.75      2.57 o
   3   6   4       19.01       22.93      1.18 o
   4   6   4        1.86        4.06      1.32 o
   5   6   4       15.70       16.22      2.64 o
   6   6   4        0.06        0.66      1.78 o
   7   6   4       61.88       69.73      2.57 o
   8   6   4       20.34       21.87      3.04 o
   9   6   4        3.32        3.12      1.36 o
  10   6   4        9.59       10.32      1.65 o
  11   6   4        2.82        1.62      3.65 o
  12   6   4        0.02       -1.61      1.61 o
 -12   7   4        0.33        1.85      1.43 o
 -11   7   4       18.65       12.42      4.26 o
 -10   7   4       19.75       18.39      1.78 o
  -9   7   4      334.79      406.01      9.94 o
  -8   7   4        2.92        2.51      1.06 o
  -7   7   4       17.54       14.55      1.16 o
  -6   7   4       27.58       30.44      3.30 o
  -5   7   4       16.69       18.04      1.29 o
  -4   7   4       82.70       82.99      2.54 o
  -3   7   4        0.71        0.56      0.89 o
  -2   7   4        5.82        3.68      2.89 o
  -1   7   4       10.29       12.26      0.97 o
   0   7   4       26.53       29.52      1.47 o
   1   7   4       31.48       31.29      1.78 o
   2   7   4       34.38       32.93      1.78 o
   3   7   4       25.41       25.81      1.35 o
   4   7   4       11.18       11.44      1.72 o
   5   7   4       11.93       12.12      1.21 o
   6   7   4       64.26       69.03      2.35 o
   7   7   4       16.98       21.97      1.48 o
   8   7   4      192.38      216.86      5.88 o
   9   7   4       19.63       19.96      2.49 o
  10   7   4       21.99       25.39      1.94 o
  11   7   4        3.48        3.49      1.78 o
 -12   8   4        0.63       -0.25      1.49 o
 -11   8   4        5.80        8.07      3.60 o
 -10   8   4        0.27       -1.46      1.46 o
  -9   8   4        7.45        6.50      4.31 o
  -8   8   4        1.72        1.89      1.27 o
  -7   8   4       23.88       24.25      1.47 o
  -6   8   4        0.32       -0.47      1.01 o
  -5   8   4       14.35       14.98      1.16 o
  -4   8   4        4.21        3.14      0.91 o
  -3   8   4        1.36        1.50      0.89 o
  -2   8   4       21.45       24.07      1.31 o
  -1   8   4        2.28        1.45      2.08 o
   0   8   4        1.25        0.02      1.32 o
   1   8   4        3.28        2.88      1.52 o
   2   8   4       10.63        8.68      1.05 o
   3   8   4        3.35        2.56      0.88 o
   4   8   4       50.65       49.74      2.33 o
   5   8   4       12.67       13.92      3.55 o
   6   8   4        4.05        5.00      1.07 o
   7   8   4       80.53       86.31      5.43 o
   8   8   4        7.32        7.39      1.37 o
   9   8   4        2.02        1.37      1.47 o
  10   8   4        8.94        7.21      2.69 o
  11   8   4        1.52        2.13      3.75 o
 -11   9   4        4.67        5.52      1.57 o
 -10   9   4        1.02        1.65      1.44 o
  -9   9   4        0.01       -0.33      1.62 o
  -8   9   4        1.91        1.74      1.18 o
  -7   9   4        0.09       -1.56      1.93 o
  -6   9   4        0.42        0.32      0.85 o
  -5   9   4        9.42        6.59      1.22 o
  -4   9   4       41.80       41.88      2.19 o
  -3   9   4       13.28       12.42      2.99 o
  -2   9   4       11.87       11.85      1.18 o
  -1   9   4       10.48        9.06      1.04 o
   0   9   4       49.11       54.78      2.89 o
   1   9   4       17.02       19.19      1.59 o
   2   9   4       18.86       20.93      1.59 o
   3   9   4       95.41      109.77      3.38 o
   4   9   4        4.51        3.07      0.90 o
   5   9   4        0.85        1.99      1.67 o
   6   9   4        0.00        1.62      1.22 o
   7   9   4        0.60       -0.02      1.00 o
   8   9   4        5.98        6.29      1.20 o
   9   9   4        2.12        2.76      3.80 o
  10   9   4       26.47       23.96      2.05 o
 -10  10   4        0.37        1.52      2.43 o
  -9  10   4        0.11       -0.75      1.83 o
  -8  10   4       21.87       22.47      1.80 o
  -7  10   4        3.46        4.14      1.27 o
  -6  10   4       14.24       11.77      1.52 o
  -5  10   4        3.58        2.99      2.33 o
  -4  10   4       18.04       16.86      1.76 o
  -3  10   4        0.82        2.01      1.10 o
  -2  10   4       10.32        9.74      1.25 o
  -1  10   4      101.17      105.49      3.36 o
   0  10   4      110.20      117.97      3.44 o
   1  10   4       55.50       62.87      3.00 o
   2  10   4        3.09        7.15      1.63 o
   3  10   4       18.59       15.82      2.13 o
   4  10   4        9.83        8.37      1.16 o
   5  10   4       53.73       50.77      5.99 o
   6  10   4        8.56        9.16      2.64 o
   7  10   4        7.20        6.19      1.29 o
   8  10   4        4.86        2.30      1.27 o
   9  10   4        5.61        6.96      1.43 o
  -9  11   4        4.18        4.23      2.69 o
  -8  11   4        6.66        5.74      1.31 o
  -7  11   4       42.12       42.50      3.91 o
  -6  11   4       33.56       31.42      2.08 o
  -5  11   4        2.21        2.48      1.27 o
  -4  11   4       45.18       43.62      2.68 o
  -3  11   4        0.00        0.50      1.27 o
  -2  11   4      286.12      323.68      8.25 o
  -1  11   4      219.41      252.68      8.62 o
   0  11   4       20.17       21.25      1.54 o
   1  11   4      260.98      285.14      8.50 o
   2  11   4        0.00       -1.33      1.72 o
   3  11   4       42.73       42.44      6.09 o
   4  11   4        1.87        1.30      1.27 o
   5  11   4        5.22        2.64      1.22 o
   6  11   4       46.98       39.49      2.37 o
   7  11   4        4.00        3.06      1.16 o
   8  11   4        0.41        1.42      1.98 o
  -8  12   4        2.15        0.22      1.61 o
  -7  12   4       29.64       22.16      1.99 o
  -6  12   4       14.56        9.70      1.59 o
  -5  12   4       95.09       98.64      3.82 o
  -4  12   4       16.70       17.98      3.75 o
  -3  12   4       84.65       86.22      6.64 o
  -2  12   4        2.46        2.52      2.43 o
  -1  12   4      189.98      200.42      5.91 o
   0  12   4      135.85      148.75      4.66 o
   1  12   4        1.98        3.60      1.47 o
   2  12   4        6.67        4.11      1.36 o
   3  12   4        0.05        0.69      1.76 o
   4  12   4       59.59       49.77      3.35 o
   5  12   4        7.08        2.54      1.52 o
   6  12   4        0.45       -0.25      1.57 o
   7  12   4        1.50        2.19      1.52 o
  -6  13   4        1.03        1.70      2.08 o
  -5  13   4        9.89        8.92      2.74 o
  -4  13   4        4.13        3.89      2.33 o
  -3  13   4        2.55        2.74      1.57 o
  -2  13   4        0.87        0.86      1.42 o
  -1  13   4        0.22        1.41      1.33 o
   0  13   4       52.24       45.64      2.48 o
   1  13   4       24.23       20.93      2.54 o
   2  13   4        9.21        7.17      1.58 o
   3  13   4       23.59       20.00      2.29 o
   4  13   4        0.03       -1.12      1.12 o
   5  13   4        0.86        0.60      1.31 o
  -3  14   4        0.25        0.01      1.73 o
  -2  14   4        8.08        9.02      1.93 o
  -1  14   4        1.64        2.61      2.74 o
   0  14   4       44.12       42.52      2.58 o
   1  14   4        0.96       -0.20      1.36 o
   2  14   4        6.22        7.45      1.82 o
 -13   1   5       14.30       11.00      2.69 o
 -12   1   5        0.10       -0.92      0.92 o
 -11   1   5        3.64        4.48      1.37 o
 -10   1   5        3.04        3.53      0.85 o
  -9   1   5        2.76        2.89      0.79 o
  -8   1   5       26.26       24.58      1.25 o
  -7   1   5       11.97       11.83      1.07 o
  -6   1   5       58.59       61.52      1.91 o
  -5   1   5       91.30       98.74      2.13 o
  -4   1   5        5.93        6.09      0.51 o
   2   1   5       19.08       18.45      0.91 o
   3   1   5       28.72       25.48      0.97 o
   4   1   5      129.26      134.68      3.38 o
   5   1   5        0.20       -0.46      0.86 o
   6   1   5       33.14       35.52      1.50 o
   7   1   5        1.27       -0.82      0.82 o
   8   1   5        7.13        7.93      1.04 o
   9   1   5        0.01       -0.88      0.88 o
  10   1   5        1.71        1.62      1.15 o
  11   1   5       15.88       12.05      1.50 o
 -13   2   5        1.87        2.71      1.04 o
 -12   2   5        0.11        0.70      1.04 o
 -11   2   5        4.99        6.82      1.14 o
 -10   2   5        2.28        2.72      0.97 o
  -9   2   5        3.98        3.85      0.82 o
  -8   2   5        0.69        2.07      1.27 o
  -7   2   5        9.03        8.69      0.92 o
  -6   2   5        0.40        0.33      0.52 o
  -5   2   5      109.11      113.05      2.42 o
  -4   2   5        0.33        0.65      0.56 o
  -3   2   5        5.40        4.97      0.51 o
   1   2   5       17.44       14.48      0.44 o
   2   2   5       74.07       69.82      1.58 o
   3   2   5      150.21      161.53      3.31 o
   4   2   5        3.45        5.50      1.57 o
   5   2   5       16.20       16.36      1.09 o
   6   2   5       34.34       34.60      2.59 o
   7   2   5        0.00       -1.01      1.01 o
   8   2   5        3.37        5.00      1.93 o
   9   2   5        3.28        2.34      0.82 o
  10   2   5        0.61        0.50      1.10 o
  11   2   5        0.29        0.65      1.25 o
 -13   3   5        1.67        1.12      2.33 o
 -12   3   5        2.93        1.43      1.15 o
 -11   3   5        2.06        3.08      1.52 o
 -10   3   5        8.42        7.05      1.09 o
  -9   3   5        0.01       -0.76      1.07 o
  -8   3   5       13.15       15.31      1.18 o
  -7   3   5        2.95        2.14      1.32 o
  -6   3   5        0.02        0.86      0.60 o
  -5   3   5        1.96        1.70      0.52 o
  -4   3   5        4.28        5.38      1.22 o
  -3   3   5        0.80        0.17      0.56 o
  -2   3   5       14.77       15.12      0.51 o
  -1   3   5        9.29        8.52      0.30 o
   0   3   5       14.93       16.84      0.71 o
   1   3   5        7.48        7.70      0.52 o
   2   3   5       69.45       67.71      2.59 o
   3   3   5        5.91        7.71      0.76 o
   4   3   5       35.71       33.62      2.38 o
   5   3   5        5.82        4.41      0.82 o
   6   3   5        1.33        0.03      0.82 o
   7   3   5       29.74       31.25      1.73 o
   8   3   5       24.77       25.47      3.96 o
   9   3   5        5.96        2.34      1.37 o
  10   3   5        7.13        6.23      1.53 o
  11   3   5        0.66        0.25      1.29 o
 -12   4   5        7.01        5.95      2.69 o
 -11   4   5       13.79       14.45      1.70 o
 -10   4   5      101.12      114.26      3.85 o
  -9   4   5        0.29        1.07      0.80 o
  -8   4   5        0.78        0.38      1.32 o
  -7   4   5       60.65       65.89      2.11 o
  -6   4   5        3.17        2.77      0.69 o
  -5   4   5       19.30       16.50      1.07 o
  -4   4   5       19.21       18.73      0.80 o
  -3   4   5        0.01        0.88      0.66 o
  -2   4   5       26.62       23.11      2.13 o
  -1   4   5       28.57       27.80      1.32 o
   0   4   5        8.21        7.28      0.53 o
   1   4   5       42.27       50.26      1.40 o
   2   4   5        0.28        0.92      0.58 o
   3   4   5       65.03       72.81      1.96 o
   4   4   5       74.34       81.94      2.24 o
   5   4   5        0.64        2.49      1.62 o
   6   4   5        0.01        0.33      0.75 o
   7   4   5       11.82       11.27      1.33 o
   8   4   5      142.68      157.03      5.22 o
   9   4   5       17.80       23.90      4.11 o
  10   4   5       57.51       57.15      3.23 o
  11   4   5        0.00        0.76      1.58 o
 -12   5   5       22.85       18.73      2.49 o
 -11   5   5      114.27      126.22      5.07 o
 -10   5   5        3.01        4.14      1.17 o
  -9   5   5       12.32       15.09      1.24 o
  -8   5   5        1.22       -0.02      0.86 o
  -7   5   5       12.05       13.47      1.04 o
  -6   5   5       91.64       96.31      2.75 o
  -5   5   5        1.33        0.20      0.69 o
  -4   5   5      174.77      185.84      4.67 o
  -3   5   5       89.02       94.84      2.66 o
  -2   5   5        3.63        3.95      0.76 o
  -1   5   5        6.83        5.48      0.81 o
   0   5   5       42.66       43.00      1.42 o
   1   5   5      104.91      111.92      2.64 o
   2   5   5      179.06      197.71      4.97 o
   3   5   5       34.51       34.04      1.30 o
   4   5   5       72.04       69.50      2.13 o
   5   5   5        6.23        8.75      1.67 o
   6   5   5        9.26        8.87      2.23 o
   7   5   5        9.77        9.64      1.05 o
   8   5   5        7.06        4.78      1.67 o
   9   5   5       97.43       99.00      4.48 o
  10   5   5        9.53       10.65      1.78 o
  11   5   5        1.16        5.85      2.18 o
 -11   6   5        2.45        2.76      2.03 o
 -10   6   5      125.11      141.31      4.80 o
  -9   6   5      228.44      261.91      6.99 o
  -8   6   5       24.85       27.86      1.58 o
  -7   6   5       41.65       43.33      1.81 o
  -6   6   5       48.47       53.31      1.93 o
  -5   6   5      256.93      263.66      9.18 o
  -4   6   5      116.14      119.60      3.35 o
  -3   6   5      121.61      126.90      3.43 o
  -2   6   5        7.22        7.91      1.01 o
  -1   6   5       18.42       17.04      1.42 o
   0   6   5       14.65       13.55      1.22 o
   1   6   5       23.48       24.77      2.28 o
   2   6   5       94.85       92.12      6.59 o
   3   6   5      122.94      135.16      3.46 o
   4   6   5        0.23       -0.45      0.80 o
   5   6   5        0.47        0.71      1.12 o
   6   6   5        0.15        0.30      0.96 o
   7   6   5       66.38       68.05      4.97 o
   8   6   5       93.02      108.42      3.67 o
   9   6   5        8.02        7.50      1.29 o
  10   6   5        0.00       -0.63      2.13 o
 -11   7   5       15.84       12.60      1.54 o
 -10   7   5        0.10       -0.91      1.32 o
  -9   7   5        6.16        6.27      1.27 o
  -8   7   5        8.89        9.09      1.72 o
  -7   7   5        6.76        7.17      1.00 o
  -6   7   5        3.56        4.14      0.94 o
  -5   7   5        5.03        3.90      0.94 o
  -4   7   5        1.76        2.00      1.37 o
  -3   7   5       42.95       38.97      4.36 o
  -2   7   5       25.49       22.85      1.43 o
  -1   7   5        1.48        0.74      1.27 o
   0   7   5        0.25       -0.23      0.73 o
   1   7   5       84.85       94.14      2.89 o
   2   7   5       26.70       27.76      1.47 o
   3   7   5        0.10        0.61      0.91 o
   4   7   5        8.67        6.43      1.04 o
   5   7   5        0.84        1.38      0.89 o
   6   7   5       73.14       83.24      3.27 o
   7   7   5       21.20       20.24      1.63 o
   8   7   5       20.50       23.69      1.74 o
   9   7   5       12.59       12.64      1.70 o
  10   7   5        2.27        0.94      1.46 o
 -10   8   5       16.47       16.14      1.78 o
  -9   8   5        3.30        2.68      1.93 o
  -8   8   5       13.48       15.46      1.58 o
  -7   8   5       11.06       11.13      1.30 o
  -6   8   5        4.58        4.35      0.92 o
  -5   8   5        4.60        4.00      0.89 o
  -4   8   5        1.45        0.77      1.72 o
  -3   8   5        2.29        3.18      0.92 o
  -2   8   5        9.83        7.63      1.04 o
  -1   8   5        4.43        4.63      0.82 o
   0   8   5        7.76        6.40      1.04 o
   1   8   5       14.77       16.28      1.29 o
   2   8   5       34.93       35.40      1.66 o
   3   8   5        1.32        0.51      1.12 o
   4   8   5       61.78       65.47      2.36 o
   5   8   5        4.73        4.57      1.37 o
   6   8   5        9.24       10.01      1.40 o
   7   8   5        6.62        4.06      3.09 o
   8   8   5       20.91       19.63      1.68 o
   9   8   5        7.49        9.12      2.79 o
  -9   9   5        8.99       10.10      1.59 o
  -8   9   5        1.17        0.69      1.52 o
  -7   9   5        0.10       -0.41      1.22 o
  -6   9   5        0.20       -1.09      1.09 o
  -5   9   5        0.49        2.56      1.07 o
  -4   9   5        0.00        0.12      2.79 o
  -3   9   5        2.95        3.54      1.11 o
  -2   9   5       46.89       48.09      4.21 o
  -1   9   5        7.19        6.91      3.40 o
   0   9   5       58.41       63.89      2.76 o
   1   9   5        0.30        2.14      1.83 o
   2   9   5       23.58       24.02      2.54 o
   3   9   5        9.99       11.63      1.78 o
   4   9   5        9.58        9.29      1.29 o
   5   9   5        4.26        6.29      1.42 o
   6   9   5        1.51        2.91      1.57 o
   7   9   5        0.08        1.94      1.18 o
   8   9   5        0.09       -0.18      1.29 o
  -8  10   5        0.33        1.94      1.05 o
  -7  10   5        1.69        2.64      1.42 o
  -6  10   5        0.69        1.12      1.32 o
  -5  10   5        6.82        6.40      1.37 o
  -4  10   5        0.46        0.15      0.99 o
  -3  10   5       32.47       37.88      2.34 o
  -2  10   5        9.41       12.71      2.33 o
  -1  10   5        6.26        5.62      1.93 o
   0  10   5       14.58       15.66      2.64 o
   1  10   5       66.96       75.61      3.28 o
   2  10   5        0.43        1.56      1.18 o
   3  10   5       17.43       17.64      1.52 o
   4  10   5        0.73        0.37      1.15 o
   5  10   5        3.00        3.50      2.28 o
   6  10   5       16.21       16.70      1.78 o
   7  10   5        8.28        7.54      1.41 o
  -7  11   5        0.16        1.08      2.03 o
  -6  11   5        8.60       10.11      1.49 o
  -5  11   5       24.04       17.70      3.04 o
  -4  11   5       12.08        9.36      1.40 o
  -3  11   5       11.02        6.29      1.93 o
  -2  11   5       18.46       17.72      1.84 o
  -1  11   5       22.05       21.43      1.73 o
   0  11   5       55.05       56.14      3.23 o
   1  11   5      107.96      110.32     14.10 o
   2  11   5       22.69       25.35      2.22 o
   3  11   5        0.90       -0.42      1.98 o
   4  11   5        1.35       -0.32      1.07 o
   5  11   5        2.44        2.93      1.27 o
   6  11   5       10.88       10.80      1.60 o
  -5  12   5        1.12        1.20      1.41 o
  -4  12   5        0.01        3.65      2.38 o
  -3  12   5       55.60       58.62      3.24 o
  -2  12   5       43.83       42.97      2.85 o
  -1  12   5        2.02        2.65      2.59 o
   0  12   5        7.40        3.04      3.04 o
   1  12   5       58.18       60.06      3.32 o
   2  12   5       12.09       13.06      3.09 o
   3  12   5        5.20        4.50      1.63 o
   4  12   5        0.29        4.70      1.58 o
  -2  13   5        7.06        4.74      1.80 o
  -1  13   5        0.15        1.34      1.40 o
   0  13   5       26.35       26.62      2.46 o
   1  13   5        3.38        3.15      2.31 o
 -11   0   6        1.95        1.42      1.52 o
 -10   0   6        0.34        0.10      1.01 o
  -9   0   6        8.33        5.68      1.12 o
  -8   0   6       10.94       11.06      1.72 o
  -7   0   6      176.96      186.25      8.22 o
  -6   0   6       83.28       87.24      3.85 o
   4   0   6       12.18       12.88      1.42 o
   5   0   6       14.29       13.69      1.72 o
   6   0   6       27.84       26.78      1.93 o
   7   0   6       11.09        9.43      1.42 o
   8   0   6        0.71        2.54      1.42 o
   9   0   6        2.79        4.87      1.52 o
  10   0   6        3.51        3.45      1.52 o
 -11   1   6        0.40        0.44      1.03 o
 -10   1   6        0.11       -0.51      0.84 o
  -9   1   6        5.29        3.78      0.83 o
  -8   1   6       37.13       33.92      1.38 o
  -7   1   6       13.09       13.25      0.84 o
  -6   1   6        2.70        2.43      0.51 o
   3   1   6       25.47       29.01      1.22 o
   4   1   6       53.23       52.08      1.47 o
   5   1   6       95.67      101.04      2.90 o
   6   1   6        1.33        4.09      0.97 o
   7   1   6        0.56        0.23      0.90 o
   8   1   6        3.77        4.55      1.16 o
   9   1   6        1.52        2.79      1.08 o
  10   1   6        0.89        4.10      1.33 o
 -11   2   6        0.14        0.69      1.01 o
 -10   2   6        2.24        2.17      1.01 o
  -9   2   6        7.35        8.34      1.01 o
  -8   2   6        4.61        5.92      0.77 o
  -7   2   6        6.43        6.19      0.61 o
  -6   2   6        5.47        5.87      0.86 o
  -5   2   6       13.99       13.29      1.62 o
   2   2   6       61.68       59.85      1.83 o
   3   2   6       20.37       19.87      0.96 o
   4   2   6        3.28        3.35      0.61 o
   5   2   6        5.79        2.82      0.81 o
   6   2   6        0.01        0.54      1.17 o
   7   2   6        0.26       -0.75      0.75 o
   8   2   6        1.78        1.93      1.09 o
   9   2   6        3.88        3.25      1.15 o
  10   2   6        3.91        4.32      1.88 o
 -11   3   6        3.22        2.08      0.97 o
 -10   3   6        0.09        0.91      1.17 o
  -9   3   6        0.74        0.85      0.80 o
  -8   3   6       20.95       24.86      1.57 o
  -7   3   6        3.58        2.89      0.61 o
  -6   3   6        8.50        8.72      0.71 o
  -5   3   6        3.60        3.60      0.44 o
  -4   3   6        1.45        2.64      0.51 o
   1   3   6       45.07       41.08      1.32 o
   2   3   6       21.16       18.65      0.81 o
   3   3   6        1.72        0.95      0.81 o
   4   3   6       45.51       49.75      2.13 o
   5   3   6        7.46        8.16      0.86 o
   6   3   6        1.43        2.02      0.86 o
   7   3   6        4.51        4.54      0.84 o
   8   3   6        7.69        8.02      1.32 o
   9   3   6        1.81        0.76      1.26 o
 -11   4   6        8.79        6.71      1.22 o
 -10   4   6        1.18        4.37      1.12 o
  -9   4   6       12.22       15.05      1.62 o
  -8   4   6        2.93        1.39      0.86 o
  -7   4   6        9.50       10.44      1.78 o
  -6   4   6        0.33        0.22      0.53 o
  -5   4   6        0.13        0.09      0.43 o
  -4   4   6       24.75       23.29      1.52 o
  -3   4   6       13.69       15.72      1.22 o
  -2   4   6        0.94        1.22      0.41 o
  -1   4   6        4.04        3.65      0.51 o
   0   4   6        3.53        2.84      0.51 o
   1   4   6       33.99       33.08      2.74 o
   2   4   6       13.13       10.11      0.63 o
   3   4   6       19.63       18.06      2.18 o
   4   4   6        9.81        6.45      1.01 o
   5   4   6        0.42        1.48      1.32 o
   6   4   6       20.98       18.75      1.47 o
   7   4   6        9.44        8.40      1.14 o
   8   4   6       61.70       71.71      2.67 o
   9   4   6       21.57       27.43      1.72 o
 -10   5   6       13.89       12.38      1.42 o
  -9   5   6       17.04       14.64      1.20 o
  -8   5   6        0.21        0.30      0.80 o
  -7   5   6       35.02       32.68      3.96 o
  -6   5   6        6.65        5.66      2.08 o
  -5   5   6        0.34        0.67      0.71 o
  -4   5   6        0.99       -0.10      0.61 o
  -3   5   6       16.41       14.91      0.81 o
  -2   5   6        1.48        1.62      0.51 o
  -1   5   6       10.51        8.12      0.51 o
   0   5   6       12.81       11.97      0.81 o
   1   5   6        0.10        0.24      0.58 o
   2   5   6       12.93        9.49      2.03 o
   3   5   6       26.21       28.81      1.62 o
   4   5   6        5.90        6.20      0.90 o
   5   5   6        0.11        1.42      0.81 o
   6   5   6        0.91        1.86      1.22 o
   7   5   6       11.71       10.79      2.99 o
   8   5   6        1.70        2.68      1.20 o
   9   5   6       15.14       15.47      3.09 o
 -10   6   6       17.73       16.38      1.62 o
  -9   6   6       15.08        9.66      2.03 o
  -8   6   6        0.73       -0.75      1.57 o
  -7   6   6        2.94        3.65      0.85 o
  -6   6   6        1.71        1.92      1.42 o
  -5   6   6        0.54        0.42      0.71 o
  -4   6   6        6.81        6.30      1.32 o
  -3   6   6        3.98        3.39      1.07 o
  -2   6   6        5.84        5.07      0.71 o
  -1   6   6        6.35        7.10      0.81 o
   0   6   6       14.00       16.03      1.01 o
   1   6   6       12.01       10.07      0.78 o
   2   6   6        3.43        4.60      1.72 o
   3   6   6        2.63        1.56      1.32 o
   4   6   6        5.79        4.75      0.86 o
   5   6   6        0.16        0.76      0.78 o
   6   6   6       14.80       15.19      1.47 o
   7   6   6        2.40        3.13      1.67 o
   8   6   6        4.62        1.96      1.21 o
  -9   7   6       20.45       17.68      1.41 o
  -8   7   6       27.10       26.63      1.98 o
  -7   7   6        8.03        7.84      1.42 o
  -6   7   6        0.12       -0.19      0.78 o
  -5   7   6        0.46        1.32      0.81 o
  -4   7   6        2.73        2.31      1.88 o
  -3   7   6        6.12        4.35      0.88 o
  -2   7   6        0.04       -0.71      0.71 o
  -1   7   6        0.05       -0.20      0.91 o
   0   7   6        0.00       -0.32      0.91 o
   1   7   6        0.05        1.03      0.86 o
   2   7   6       20.24       21.99      1.21 o
   3   7   6        9.28       10.56      2.28 o
   4   7   6        9.81       10.59      1.05 o
   5   7   6        2.63        1.37      1.78 o
   6   7   6        8.53        9.05      1.44 o
   7   7   6       66.77       70.07      3.18 o
  -8   8   6       11.95        9.30      3.80 o
  -7   8   6        1.35        1.01      1.32 o
  -6   8   6        0.00       -0.04      1.01 o
  -5   8   6        0.19        1.59      2.08 o
  -4   8   6        2.90        0.47      1.83 o
  -3   8   6        1.71        1.49      0.80 o
  -2   8   6        1.97        0.00      0.91 o
  -1   8   6        1.59        0.51      1.01 o
   0   8   6        6.31        5.10      0.89 o
   1   8   6        4.41        4.90      1.22 o
   2   8   6        0.57       -0.30      0.80 o
   3   8   6        3.15        3.62      1.03 o
   4   8   6        0.45       -0.17      1.93 o
   5   8   6        1.95       -0.30      1.42 o
   6   8   6       22.44       22.47      1.67 o
   7   8   6        2.07        1.81      2.33 o
  -7   9   6        0.01        0.27      1.09 o
  -6   9   6        0.00       -0.78      0.98 o
  -5   9   6        5.04        4.58      1.07 o
  -4   9   6        0.29       -0.41      0.82 o
  -3   9   6       15.29       14.77      1.37 o
  -2   9   6        0.30       -0.30      1.52 o
  -1   9   6        5.72        4.36      1.52 o
   0   9   6        0.03       -0.14      1.05 o
   1   9   6        0.11       -0.33      1.07 o
   2   9   6       36.60       38.75      2.01 o
   3   9   6        1.17        3.11      1.14 o
   4   9   6        6.68        5.78      1.10 o
   5   9   6        0.68        2.77      1.26 o
   6   9   6        0.25        2.77      1.53 o
  -6  10   6        1.11        1.22      1.88 o
  -5  10   6        3.39        1.71      2.59 o
  -4  10   6        0.05       -1.22      1.22 o
  -3  10   6        0.07        0.09      1.04 o
  -2  10   6       52.00       54.08      2.80 o
  -1  10   6       21.13       16.23      2.03 o
   0  10   6        0.71        1.60      1.42 o
   1  10   6       17.45       15.85      1.46 o
   2  10   6       11.85        8.35      1.35 o
   3  10   6        8.77        8.30      2.18 o
   4  10   6        4.84        5.51      1.41 o
  -3  11   6       65.45       61.02      3.75 o
  -2  11   6        1.30        0.40      1.25 o
  -1  11   6      109.04      110.47      5.78 o
   0  11   6       93.26      108.11      4.45 o
   1  11   6        1.64        3.46      1.14 o
   2  11   6       10.93        9.32      1.38 o
  -9   1   7        6.06        3.87      1.37 o
  -8   1   7        0.33       -0.03      0.46 o
   4   1   7        6.82        4.19      0.51 o
   5   1   7        7.34        6.25      0.80 o
   6   1   7        0.72        0.81      0.91 o
   7   1   7        0.17        0.73      1.14 o
  -9   2   7        1.81        1.69      0.66 o
  -8   2   7        0.17        0.41      0.71 o
  -7   2   7        3.52        1.83      0.51 o
   4   2   7       27.34       25.32      2.23 o
   5   2   7        4.06        3.55      0.81 o
   6   2   7        4.30        4.05      0.96 o
   7   2   7        2.71        3.26      0.92 o
  -9   3   7        3.66        2.07      0.91 o
  -8   3   7        1.73        1.81      1.22 o
  -7   3   7        0.36       -0.22      0.51 o
   3   3   7        0.02        0.61      0.41 o
   4   3   7        0.92       -0.61      0.61 o
   5   3   7        2.47        3.35      1.01 o
   6   3   7        0.99        0.71      0.86 o
   7   3   7       15.73       15.98      1.24 o
  -8   4   7        7.46        6.95      0.72 o
  -7   4   7        1.87        1.96      0.44 o
  -6   4   7        0.02        0.30      0.57 o
   2   4   7       16.05       15.01      0.81 o
   3   4   7        7.42        6.44      0.52 o
   4   4   7       11.07        9.68      0.72 o
   5   4   7        0.39        0.78      1.32 o
   6   4   7        9.42        8.67      0.95 o
  -8   5   7        0.25       -0.10      0.68 o
  -7   5   7        7.65        6.10      0.64 o
  -6   5   7       11.10        9.12      0.75 o
  -5   5   7       67.96       63.81      3.65 o
  -4   5   7        6.82        5.78      0.51 o
   1   5   7        2.57        1.83      0.51 o
   2   5   7       40.47       34.39      1.32 o
   3   5   7       16.32       13.43      1.12 o
   4   5   7        0.06        0.03      0.63 o
   5   5   7        0.43        2.51      1.07 o
   6   5   7        1.08        0.34      1.22 o
  -7   6   7       20.06       16.39      1.98 o
  -6   6   7       22.08       19.27      2.69 o
  -5   6   7        3.04        2.34      1.27 o
  -4   6   7       66.13       64.82      2.13 o
  -3   6   7        3.65        3.65      0.81 o
  -2   6   7        2.68        1.72      0.61 o
  -1   6   7        3.18        2.13      0.71 o
   0   6   7        1.21        1.32      0.41 o
   1   6   7       36.83       29.93      1.32 o
   2   6   7       40.81       41.79      1.93 o
   3   6   7       10.87       11.67      1.52 o
   4   6   7        3.15        4.37      0.89 o
   5   6   7        2.24        4.28      2.43 o
  -6   7   7        2.98        3.29      2.08 o
  -5   7   7        6.46        6.70      1.42 o
  -4   7   7        6.67        4.87      0.81 o
  -3   7   7        0.10        0.51      0.61 o
  -2   7   7        6.04        4.56      0.61 o
  -1   7   7        2.28        1.83      0.61 o
   0   7   7       11.16        9.43      0.81 o
   1   7   7        0.51        0.91      0.71 o
   2   7   7        4.41        3.34      0.75 o
   3   7   7        0.92        2.63      1.32 o
   4   7   7        0.42        1.24      1.72 o
  -5   8   7        0.07        1.02      0.86 o
  -4   8   7        0.00        0.20      0.91 o
  -3   8   7        0.98        1.12      0.71 o
  -2   8   7        0.41       -0.51      0.71 o
  -1   8   7        0.34        0.61      0.71 o
   0   8   7        2.29        1.12      1.01 o
   1   8   7        1.80        3.45      1.01 o
   2   8   7        4.81        3.73      0.97 o
   3   8   7       13.91       12.81      1.18 o
  -2   9   7        4.63        5.78      1.12 o
  -1   9   7       16.79       13.69      1.22 o
   0   9   7        0.17       -0.30      1.12 o
 
